# Supplementary material for: Back loading estimation during team handling: Is the use of only motion data sufficient?
Source: PLoS One. 2020 Dec 22;15(12):e0244405. doi: 10.1371/journal.pone.0244405 (PMC7755210; doi:10.1371/journal.pone.0244405)
Supplement: S1 Data — (CSV) [file pone.0244405.s002.csv]

Team	TeamMember	BoxConfiguration	Trial	GRF_V_r	GRF_V_RMSE	GRF_V_rRMSE	GRF_AP_r	GRF_AP_RMSE	GRF_AP_rRMSE	GRF_ML_r	GRF_ML_RMSE	GRF_ML_rRMSE	L5S1_S_r	L5S1_S_RMSE	L5S1_S_rRMSE	L5S1_A_r	L5S1_A_RMSE	L5S1_A_rRMSE
1	1	BL	1	0.996858635231096	0.040413277514655	0.0121023883008701	0.519033738305253	0.108095546744506	0.233712038977094	0.848203280555443	0.0682549659405572	0.0979974426747857	0.989527113349001	17.9370898816148	0.11512493443355	0.267204595598647	5.95301993450793	0.126681962153434
1	2	BL	1	0.997355627310042	0.174114168487611	0.0357697482809411	0.665295394545949	0.0784887259811133	0.133126303844387	0.857123199307514	0.0826323436015993	0.108928006396043	0.99391752554312	19.343940722041	0.14174051461193	0.31594891771014	5.77689820925166	0.207367548798561
1	1	BL	2	0.99718684111805	0.0354103325970257	0.00925712570994963	0.729130751209751	0.122211282233274	0.225077662768014	0.890109214374965	0.0623364376418744	0.077615156803332	0.991192235203732	21.3075877006421	0.140265142139368	0.358052545411914	7.83627797730416	0.167124180389865
1	2	BL	2	0.996578827944113	0.211392465189721	0.0546182898342152	0.601510302096554	0.0848816583269826	0.179667233963298	0.840405243252709	0.0751224361351977	0.108614639535391	0.993030683282826	18.520418982646	0.146838098834284	0.413981688423887	6.23039705921733	0.154962207841649
1	1	BL	1	0.996781699386674	0.0355285714703201	0.0108760295769871	0.480195959765329	0.148147434666127	0.348548077340985	0.752853895959932	0.0543222815140157	0.0850417035942054	0.990390528810136	19.2399063916979	0.123226437877425	0.193408159881449	5.44615210034707	0.103077661748372
1	2	BL	1	0.996464173607364	0.128472843052792	0.0288003801872189	0.635233266251601	0.116288944557609	0.159088792762758	0.848612360905246	0.0718019073699523	0.11656960924924	0.991401473234782	21.0043460452342	0.153505587041392	0.795389589322737	5.2964778532326	0.125873089062456
1	1	BL	2	0.996258564899721	0.0367997453216832	0.0107177664714376	0.459280222371074	0.14078522640991	0.320293134348124	0.715150995776252	0.0722191356724205	0.120585303123511	0.988117889068534	18.1199842889539	0.118217204061733	0.329902834339884	5.20441283052339	0.106113377061037
1	2	BL	2	0.99640229043635	0.126583556182901	0.028870835629144	0.403909806646729	0.11327221442981	0.227718453092308	0.681699596209901	0.0722828405311207	0.141921808059346	0.991999115522917	21.9560457132442	0.155957845371531	0.563322323993786	6.78327706783587	0.165071438566018
1	1	BH	1	0.998257408736957	0.0586533094885392	0.0109685449421505	-0.0405020008071724	0.498683049705828	0.724249616721176	0.790413430267219	0.14394166681173	0.177276305133758	0.993781188665917	29.9739357919509	0.122596027801607	0.85109102328183	10.652374693785	0.128752543772125
1	2	BH	1	0.997913893100342	0.138154130947593	0.0278229908643263	0.0526946880806901	0.455083336548323	0.571045539775177	0.722608536169143	0.168715028440073	0.18325262458237	0.99623495731192	39.4283182653269	0.204842939491125	0.615297001394574	15.7825604415053	0.320485368715003
1	1	BH	2	0.998302330839051	0.0900720977941373	0.019284154926093	0.355098521798214	0.553492724826007	0.60532295492428	0.863578690836143	0.134042046889796	0.139668503815767	0.995904802443465	35.679896783971	0.152329385991021	0.813842688768367	9.87448987449967	0.116674545205563
1	2	BH	2	0.997554192599011	0.168303557658881	0.028374182828713	0.162834790804898	0.525920912740259	0.585292643169166	0.807735568141086	0.149242855194954	0.170541815372268	0.99641613005563	42.3642167582771	0.206499970125257	0.475643725303181	12.5126944768804	0.358867270631989
1	1	BH	1	0.99870484980278	0.0625738355748047	0.013056366722735	0.348134629389579	0.644146560566685	0.7896959310602	0.786257187075062	0.10368817647014	0.126867062647633	0.99566571891743	34.4226746236711	0.146146460874929	0.745418264662522	8.1227816048082	0.0981518067120519
1	2	BH	1	0.998104479424858	0.102170544122682	0.0175429358324443	0.0823421652970803	0.630061708537598	0.664600965938633	0.919471417186164	0.129147076554642	0.0880838006900793	0.995982561672985	48.8164953284901	0.218831114273264	0.473103801075412	15.2687211030934	0.314088641865948
1	1	BH	2	0.99862264413241	0.0826780971821641	0.0165626049697762	-0.075400453129389	0.683534942124493	0.963751345189305	0.83172442013065	0.155729861608167	0.146174982145604	0.994874397869032	37.3910562711938	0.159757787788308	0.895336738888178	9.19491995402415	0.100995020955942
1	2	BH	2	0.9985696996772	0.111946605793696	0.0186447805744608	-0.00920674835928334	0.661626476461477	0.756287774484542	0.815501840596104	0.166546527505853	0.168540345913282	0.996671152113214	49.1468992785033	0.242060265688123	0.629844120537242	13.8372086957015	0.370262941852421
1	1	BH1	1	0.998219488564868	0.0676473422226047	0.0128479946946429	0.212134820499628	0.590704732365123	0.717158422792307	0.807548461159165	0.103481517879935	0.116338659499608	0.991932045718481	29.4037338733478	0.122576291380739	0.842562737474978	7.58132869881916	0.0854714483398123
1	2	BH1	1	0.99859763439259	0.0705373564310827	0.0129051929806674	-0.0937106973348145	0.564370842052381	0.626382696120025	0.726371989358815	0.117117141407651	0.199893442318356	0.996810241260566	43.8699480484967	0.224928560974977	0.629362749467473	15.7231106925989	0.348892686078143
1	1	BH1	2	0.998621289486924	0.0641981681474333	0.0124273612760683	0.284276556132841	0.56861523266554	0.738066344622251	0.832275539724644	0.104447427833563	0.117757055576526	0.99477621700369	29.8240425646018	0.120421432446633	0.818261261610414	8.83731022770493	0.105685974134336
1	2	BH1	2	0.998692996083511	0.0675735646559226	0.0139001445478354	0.0440587908722967	0.537553522586323	0.704360365194776	0.901240508211833	0.113621368945783	0.108198340600281	0.993147189750242	45.0026069451785	0.211119975281699	0.153952012269624	17.224461492795	0.422317191171686
1	1	BH1	1	0.998263712015289	0.0683413489850896	0.0130392325518506	0.0117218989887041	0.599773813975367	0.850908765256089	0.849592559137928	0.125005279360744	0.132716437568537	0.993605554112717	31.4543900396697	0.133755443994572	0.884922763019707	7.98980546034737	0.112976984156048
1	2	BH1	1	0.99796715073795	0.0586450226111048	0.00935797528067304	0.175266180731794	0.579157047394445	0.635703307032676	0.89444097176197	0.114989968311174	0.132501704339342	0.994179376098981	45.001911018871	0.223358110998062	0.777020317339872	13.282633335179	0.271283977820566
1	1	BH1	2	0.998622088663587	0.0682451425643686	0.0133295728404002	0.271556472624588	0.632187112410751	0.801724342898417	0.811351716384635	0.114167864021416	0.128685934508593	0.993247219277172	34.450274213655	0.151746047604169	0.906170074734377	8.80795544430913	0.11080237667558
1	2	BH1	2	0.998064950735236	0.0721715546377747	0.0129893993795869	0.0907868877445196	0.604329457737749	0.734800486044224	0.884854236181095	0.100632600369286	0.0966646347235822	0.99364879259044	48.4887227290524	0.261380580676424	0.605533675124379	14.736782852116	0.357768530598327
1	1	BH1	1	0.998583864268572	0.0845496473129673	0.0165213450279633	0.049205077697998	0.547184262627462	0.87742635927554	0.793211658838099	0.154374371942036	0.140214851146395	0.993495170569008	29.4769615986586	0.115245684728135	0.917460173809934	8.05515786489879	0.0900227487191396
1	2	BH1	1	0.998829394010565	0.0522911659989408	0.0107306896219224	-0.0124361225884541	0.535494522937827	0.842768523671533	0.805109921076705	0.18587548523197	0.168228122285709	0.996354362996018	44.5908840328591	0.231432733281834	0.801988348285884	18.95135059899	0.306027869545603
1	1	BH1	2	0.998322799906102	0.0789916478551804	0.0148931856553435	0.324595669543128	0.527379788346697	0.71237120117943	0.422394745023353	0.125625308373504	0.113474247199964	0.994890532898579	30.0198022551453	0.126034231710497	0.797548220320061	9.41809894247609	0.126847414650738
1	2	BH1	2	0.99862746813355	0.0835183882905915	0.0159815971962645	0.0856120736396875	0.526693394487098	0.658059749389279	0.850202937928799	0.102256907755834	0.0748313358158664	0.994226776091968	45.7269267059449	0.232419995216727	0.751724867335695	7.49391461625888	0.193794942192839
1	1	BH1	1	0.998808008454968	0.0545720522112653	0.010712137928892	0.189830839222394	0.565424445924072	0.673241034918158	0.902251392001038	0.0929260484878816	0.0885075921939088	0.995124610110288	31.0236332498683	0.133242119047653	0.723913710956575	12.3245016207547	0.192742782044874
1	2	BH1	1	0.997513468016205	0.0930154347261261	0.0182025380442032	0.270263158971883	0.555948625990261	0.646861380503445	0.852350725153278	0.101834400931509	0.0991895186758516	0.991514743878667	48.6397659953538	0.24064363262558	0.330784931888408	12.5691746111976	0.353374613879829
1	1	BH1	2	0.998314643648346	0.0704314477424819	0.0151142573225968	0.322306908117049	0.581409700378362	0.728008170413689	0.7934231737524	0.134099538492795	0.151842033903629	0.994706213993428	32.9351235447021	0.139894145296406	0.766188476486984	9.43673711090774	0.156568214204704
1	2	BH1	2	0.997546780262285	0.0679025166658141	0.0120889342880195	0.133081953157719	0.578439209312262	0.624421758730993	0.808789143844248	0.151870646138908	0.167023159516455	0.992068021587983	45.9113826284439	0.22450332991455	0.474195939937547	12.7651931361839	0.420584837519188
2	1	BL	1	0.997965597418542	0.0416130686145182	0.00865017399430102	0.726166747434406	0.125692845138122	0.17378576241521	0.863556760236073	0.0553705513204106	0.0812087751289211	0.992592902878605	6.04539090415093	0.0340481104971091	0.443159858962609	6.64218801302587	0.105030901513614
2	2	BL	1	0.992476312795797	0.0622182471499754	0.0167377072072407	0.755458176216785	0.121654394380459	0.16718884198634	0.766551438508832	0.0577766815593172	0.100040649538183	0.974974140596848	21.3619056186736	0.125346972897095	0.514904651261934	5.70195503350129	0.115756102496431
2	1	BL	2	0.997828340455947	0.0428831113448842	0.00893894018499949	0.638770707544886	0.137804586298443	0.219547376572658	0.687305407790804	0.0601782871409088	0.118439593748934	0.99269491392921	6.56865292992302	0.039457334372614	0.531558583232688	5.97227667166693	0.0942165725591629
2	2	BL	2	0.994099009700126	0.0568128256382454	0.014621315484485	0.648167643019086	0.142641060714463	0.184644393344585	0.860344415959313	0.048558997881439	0.0912558587181711	0.987094832632314	23.3625855035893	0.131144249810862	0.485065754475707	4.49413966752678	0.0928816503674307
2	1	BL	1	0.997200356722783	0.0767828032531151	0.0174053130390239	0.540029331336259	0.230296302384423	0.39453864961914	0.725427576455655	0.0482657767231068	0.070136490949279	0.994704045496632	9.72572480903173	0.0563617521127416	0.59591387036277	7.95534274235929	0.171928368835013
2	2	BL	1	0.994685256277173	0.0676211600250938	0.0119805580268944	0.427730143117595	0.239062234380233	0.260200363507821	0.735513836875804	0.0691309349774533	0.105025146424019	0.972132108035522	27.1633874609654	0.161239398550951	0.690054586302324	6.02323941240836	0.109519743847474
2	1	BL	2	0.998058029000882	0.0558291321447686	0.00999064464611286	0.678769983409075	0.193823150498737	0.271601572297903	0.839345005348053	0.0466790769672776	0.086765967847327	0.993823550793315	8.53779153994095	0.0477548588970882	0.618925027624087	4.67414518882406	0.0997461156738692
2	2	BL	2	0.992766917504993	0.0706464221074354	0.0169592814906445	0.410968599146323	0.186348408504964	0.273837400622455	0.879792578893836	0.0655226648474466	0.0816882649181443	0.980381493693741	26.8636755758147	0.154099169311879	0.802821463149486	7.51704727713837	0.142456563606636
2	1	BH	1	0.998625889337047	0.0573996667885428	0.0117463075645005	0.0545284782973856	0.78778391025869	0.924653703376476	0.825464979052944	0.103555772164027	0.0942063853892932	0.995400037442473	21.8273048557238	0.0925526455246797	0.949432364541214	12.4084821565124	0.116207032241552
2	2	BH	1	0.998124540965673	0.0608318202967924	0.0114122661444764	0.0370993819154102	0.758821185339626	0.7637681031198	0.788821901078985	0.160602919262254	0.152244295619215	0.982164710950504	68.2073977426998	0.299290201737312	0.786148859364579	16.5479097987983	0.207166046454417
2	1	BH	2	0.998680393245347	0.0531706017586007	0.00932364189085043	0.170639197085145	0.798837688454781	0.768071472531089	0.915413672963114	0.0899869797326742	0.106966858398231	0.995854641105834	20.9788289183133	0.0908592929521442	0.886165291041926	6.2611962985273	0.0684900812667042
2	2	BH	2	0.996954998645619	0.100078396909528	0.020896636176302	0.163907990794076	0.778654746022571	0.680912827770456	0.882629839706841	0.143192690217375	0.116649719962835	0.982690565152402	72.079720205034	0.313766443978632	0.786009253984587	18.9775217870724	0.25671138044718
2	1	BH	1	0.997988213411729	0.0816539440852413	0.0175573051296803	-0.0323800255804394	0.758374572611935	0.992174629308794	0.775855626665977	0.135104069127825	0.124700782746893	0.994014039081419	20.3123575285467	0.0873601158276817	0.914637328354165	7.9283160182915	0.0699609385184892
2	2	BH	1	0.998267181759437	0.0768149946939446	0.0168229960373017	-0.0173067307549913	0.737115154178798	0.719586595909799	0.556597324580226	0.16302327101259	0.211906737816175	0.982427062723912	72.0181826158833	0.323588034828193	0.861886707757195	16.7771791730267	0.233224950927262
2	1	BH	2	0.987919578522272	0.0509738870148488	0.00977360755614517	0.011203226150874	0.771968941740105	0.165591772163887	0.220841924478045	0.147460826817741	0.0515737112042625	0.904577643719489	22.9621090282492	0.058892265436368	0.565742959043298	7.47384110751172	0.0356702363322039
2	2	BH	2	0.929341943146485	0.091604077243239	0.0170997162430966	0.100805703369996	0.756345567706228	0.152983163643976	0.558958734256974	0.183737371112566	0.0737499159381581	0.83796336036427	70.1982045782144	0.237054168520173	0.221769799232398	18.367584815103	0.0650170427300297
2	1	BH1	1	0.998812625432826	0.077966489065814	0.0161430669279538	0.463376201842629	0.350854904940858	0.473663530564343	0.676293458621973	0.0691539401011827	0.101222571296602	0.994998742468943	9.99146928366532	0.0372022022232747	0.832708465748278	6.28440653626924	0.0742712372067679
2	2	BH1	1	0.996877317167069	0.0999679787794389	0.0223549815078993	0.456855021092076	0.335309700561664	0.335577066734518	0.896901982434959	0.0741608372895698	0.0770477978407337	0.99129195379261	46.9702036675921	0.217358581225166	0.666240921233298	7.27403486707352	0.122814176919714
2	1	BH1	2	0.997470013949978	0.0939054399181026	0.0177406409741052	0.398477686852961	0.452827361459549	0.552938793623598	0.585189262399159	0.0888528297151096	0.105267339292788	0.99372757628389	15.7354707011423	0.0634662030163209	0.901942549164864	9.6734025825237	0.106069046664969
2	2	BH1	2	0.996532543165247	0.107126129885551	0.0206313020425657	0.263251898304151	0.439798127629251	0.491810795970445	0.771773476029208	0.0832592033677524	0.106122982012768	0.995392340746969	53.9784646304907	0.262084584079007	0.921590277690796	8.18202603187763	0.109751455969301
2	1	BH1	1	0.998227120034767	0.0806843740646637	0.0155874094915068	0.247025759261812	0.528313580842134	0.667243608901565	0.792489237446042	0.103094641142084	0.130937948019657	0.99452450737651	18.3158780976121	0.0747140484780614	0.912756557582071	7.3097424650486	0.0751140947103975
2	2	BH1	1	0.996850755828013	0.109591122879441	0.022365384511202	0.455288641090475	0.51438786129815	0.47714860777929	0.776322866015933	0.12294757124908	0.161333208976722	0.987730754242812	52.4061263527175	0.212034307600635	0.820398673370242	7.99746870304028	0.109086381992906
2	1	BH1	2	0.998613823485903	0.0695777416243308	0.0145546979195557	0.263996623174607	0.434837105690889	0.544488543125329	0.834426543397034	0.081104669860969	0.120561670764735	0.993267112297308	13.8531607332969	0.0591735932142149	0.938228961828136	6.31813764120049	0.0716845427399259
2	2	BH1	2	0.996857878688303	0.143944919092847	0.0271166103236161	0.499020378513516	0.426067288561271	0.452014777939457	0.811129778120466	0.101650884357932	0.105560754430179	0.989419376314529	51.3381551935496	0.201439465436536	0.710605805962081	7.68587897225178	0.109322020669976
2	1	BH2	1	0.998847142600319	0.0924163162490493	0.0193984082169385	-0.0418521503556342	0.751358326553943	0.878248866481367	0.831335307801079	0.0799635120765159	0.0845840476704474	0.997199715866516	17.5227090821343	0.0823341043459025	0.925982915175984	7.19323899830342	0.0783282435286922
2	2	BH2	1	0.997619993761146	0.100633446093229	0.0214623895088084	0.29154495034375	0.738811972425154	0.612668812720729	0.898729550893578	0.113305507486374	0.113514058400778	0.990803726601191	63.0657919768971	0.32610935731285	0.695275806757911	14.1954574124567	0.17044959319585
2	1	BH2	2	0.99881715104673	0.0701031560671166	0.0148270629741811	0.1359877485836	0.702305822077307	0.924237365835088	0.832756258977357	0.0986687761629531	0.114280874587274	0.996631364553638	18.03149295509	0.0824098391329698	0.944245612675131	5.21800470992183	0.0534423806888528
2	2	BH2	2	0.99693461868632	0.0712858792250947	0.0123536506434429	0.248949439228315	0.688007107264709	0.652178652970818	0.83379402992176	0.125024623568572	0.126635011589407	0.991767000173846	60.9514675245437	0.285754782075544	0.642264523909215	11.4887190202375	0.156768307581618
2	1	BH2	1	0.998135387049988	0.0979683032711191	0.0194735842096009	0.163040457193437	0.773189477261918	0.87177856741001	0.85157908633139	0.0948528338897458	0.0762515467943689	0.995003555709123	25.3787811880215	0.103820548478312	0.832041193598734	7.63402130357806	0.0942382857143041
2	2	BH2	1	0.997655007663875	0.0797701322642143	0.0115917039854843	0.379329544418994	0.768000413184931	0.546941766949699	0.830436658043423	0.10935088828404	0.140034461733055	0.989930685657643	62.5507494851147	0.252783878555593	0.847317347405915	9.68716596153171	0.126244655764317
2	1	BH2	2	0.99894781210314	0.123960405495597	0.0299795509497071	0.021680664461005	0.757469157453234	0.863987386467531	0.729773317413907	0.0961028678047539	0.127240259335641	0.996324924230365	24.5416177240154	0.104684810107943	0.962635576144334	5.48178433302156	0.0609476773099187
2	2	BH2	2	0.99771867767488	0.0908700562500295	0.0157012671129975	0.133422758650796	0.749627543500299	0.700585774129786	0.83738255815708	0.127292696616184	0.119854911808381	0.991437006485653	61.8445055907784	0.256134437165849	0.802750536532478	13.6139776500915	0.172481260456078
3	1	BL	1	0.997384931418063	0.0642929239384482	0.0120568685410252	0.686557236470859	0.154241213301986	0.245050288136637	0.931582110661484	0.111274904183595	0.0810159372298646	0.990143463369927	8.59900561061322	0.0459971316410643	0.251735852428123	4.29537261631749	0.0677348472929905
3	2	BL	1	0.995679746546782	0.0864964013260614	0.0203985731323944	0.723233524217724	0.123133001892148	0.205426660163447	0.868054032744319	0.090833713199579	0.138855688246828	0.994066039481247	24.5948815574192	0.111304297989732	0.407556953713894	9.56770941965066	0.234971914914408
3	1	BL	2	0.996378800118394	0.0750077365452844	0.030470824493356	0.861641012151114	0.0984501908941548	0.194230020961069	0.842925827928277	0.113017832849414	0.133777214227241	0.993838586009256	5.76571725392773	0.0351853186462482	0.585480593274554	3.54918158207987	0.079304914584224
3	2	BL	2	0.976449939489291	0.0804705143455662	0.026277341317559	0.649372623459867	0.0479947845425274	0.111172780753982	0.872921857567021	0.0940016157075699	0.167993308596426	0.989653295765403	19.945912994642	0.0972336020079492	0.506285936037819	12.3411221898503	0.32318545593757
3	1	BL	1	0.997320822493385	0.12147930752078	0.031371017750671	0.564306303609045	0.217440557279072	0.310612977300433	0.934515428693223	0.06764284486989	0.0633468702902283	0.991793548348069	13.0289449485112	0.0716457336000888	0.620818705687218	3.18040392580942	0.0594041576397689
3	2	BL	1	0.995791408853634	0.0734005893112652	0.0188608100731465	0.626856486984174	0.158027190286762	0.25050555268855	0.943759313024209	0.0559209807676341	0.0592591403676191	0.992628219841589	26.0236322391829	0.103163428602511	0.57093090843285	6.03494081865839	0.086036234284967
3	1	BL	2	0.997847024353927	0.109568533186632	0.0288067880827907	0.626345514353577	0.214312188488441	0.336386392140976	0.971533833148858	0.0870465566096344	0.0513098428731361	0.99520118922546	13.310271668276	0.0748485003239065	0.823805054569882	6.06406320871896	0.124258125515095
3	2	BL	2	0.996593330470148	0.065273801297542	0.0204599061837302	0.515563319126496	0.165608391283177	0.311619868163809	0.911282966788411	0.0658679460900103	0.098972534683399	0.993629494399439	28.1075503730688	0.13013150654138	0.520617763011997	8.01849737506947	0.157368032991319
3	1	BH	1	0.999348262301285	0.109106574748208	0.024079931803498	0.226086327684183	0.448528478868198	0.638258789370224	0.938274399731787	0.10542141686384	0.0772630370972087	0.992138862579925	24.5300067099318	0.0949418251085227	-0.0261572339106382	8.64657421753118	0.110016613815523
3	2	BH	1	0.998808243532607	0.0805686179644881	0.0163676219907533	0.164937467014422	0.365906560572192	0.518079111331926	0.927183868684455	0.0847119643303426	0.0926137068955026	0.994486179006774	38.9060419632477	0.121283250175215	0.508703143178951	15.1677538694696	0.226984951591695
3	1	BH	2	0.999350114520241	0.0776469725193511	0.016341484975882	0.20737869200149	0.45684907325934	0.629150400292448	0.956457329237163	0.100169612380878	0.0549520782269148	0.988418210298035	22.2599777035739	0.0881003861345052	0.0470700624397908	9.95038360900909	0.0901370615989541
3	2	BH	2	0.999003241318816	0.0511393661680335	0.0112151907008989	0.442861474666457	0.369951317766633	0.570598961561354	0.925414188993385	0.0919949192611376	0.0907208717422226	0.995210427253308	41.4112608348166	0.134986569353794	0.662774974991921	11.4702813007147	0.174524977648491
3	1	BH	1	0.998917845026432	0.138990308874889	0.0268727616541499	0.183725137858202	0.499370246864568	0.7275248809662	0.955819423749492	0.0937073793934301	0.0703957803380626	0.995748242503661	27.6099981635502	0.115010914758712	0.798262391093396	6.93212685613594	0.126167470648771
3	2	BH	1	0.998534607337953	0.0694385317916786	0.014481012121702	0.0201924623761598	0.408339581972293	0.651316945311516	0.929219275584763	0.0743583970649583	0.0753399929163789	0.994701641130847	39.5147023896279	0.134479864599539	0.78354988012581	6.82514772347365	0.099387529897421
3	1	BH	2	0.998871827780028	0.162278410191916	0.0317966600779233	0.174047499806935	0.504591791131914	0.630572954016556	0.943519892200733	0.1373432587617	0.110692975470164	0.994907827824084	29.5112616185454	0.116944144020199	0.467190329394253	8.45179697631681	0.129247779323573
3	2	BH	2	0.998746112266924	0.0893579561361503	0.017132375472198	0.290773770382996	0.406317959811245	0.469250037637495	0.894245176224559	0.0902681100870961	0.122795924643045	0.995789722820498	39.6555362744289	0.127327694659442	0.746901547656212	13.5456221559606	0.180858002732116
3	1	BH1	1	0.999000290719726	0.0519928558732343	0.0118214496067302	0.0207549449096362	0.483391345980389	0.624512235727348	0.918106618857936	0.122239797886066	0.0895682935197691	0.993607318293781	19.398011617398	0.0768869719214609	0.274760896195817	8.94086032152774	0.111679086596615
3	2	BH1	1	0.998294642607341	0.037450066455776	0.00814878902422692	0.217819001096872	0.386244417780942	0.549309864930031	0.919188311790739	0.104630118054376	0.0874157164103028	0.992974489088687	46.7667819283742	0.162795058199001	0.322845776455057	15.2600308681759	0.239584068121822
3	1	BH1	2	0.998749032740117	0.0579968410542378	0.0112888337823127	0.110405684478935	0.486311537226098	0.673758385535978	0.916770146699486	0.156715402744465	0.11416685202096	0.99449211369132	22.0839621860935	0.0873693294109921	0.272291884815411	7.53898073784672	0.138706536118071
3	2	BH1	2	0.998028550908781	0.0402370478373961	0.00844969551248738	0.376735115473589	0.38313289949375	0.510839261450431	0.848624784989227	0.120168447364988	0.145646733023564	0.990441013630196	45.4669094104895	0.148104173813336	0.423614652709154	14.1880760885594	0.185517812261835
3	1	BH1	1	0.998798703422786	0.0864256113913243	0.0157921746178227	0.0929749630741914	0.516624029510871	0.635826103649309	0.960300119847893	0.109351731654412	0.0762559312757005	0.994698116544619	27.1089753565153	0.101253351811493	0.741829153695214	9.10768940232715	0.145320379024391
3	2	BH1	1	0.998618029541521	0.0446072138716451	0.00963639226935543	0.220321204225039	0.41075053632422	0.615924717775841	0.92342726187999	0.0928484096707905	0.100958171884087	0.995120491376813	45.0234096341476	0.155962665605541	0.573578965042515	14.175983516634	0.192171345301495
3	1	BH1	2	0.998758753482229	0.067864440829917	0.0131400896022169	0.00233414264825602	0.578541447098699	0.810366803523574	0.927909018621947	0.140165133241059	0.0934291311490023	0.995177961560349	29.2470664426516	0.114726864277141	0.487235443066497	7.19184969634578	0.106194720601764
3	2	BH1	2	0.998475836334902	0.0539343240627589	0.0111211055960254	0.239402800956984	0.467720036181629	0.655024458857555	0.917639771230924	0.111700963747067	0.121235850141679	0.996145307681078	53.8084368695158	0.183952708198359	0.347163926874727	17.6275766112545	0.277705071636921
3	1	BH2	1	0.999222390906458	0.093799974961716	0.0198898434937529	0.125508917244868	0.513668847374372	0.595451598772698	0.942420756475786	0.143505612512865	0.0920141412988178	0.994037959971075	26.5067124255893	0.112303969974854	0.464588680904835	10.0321376288243	0.150039915414701
3	2	BH2	1	0.998586313158655	0.0766023226009884	0.0161961998013317	0.235169726783888	0.412397183996267	0.579112257422365	0.933124648583733	0.116800430834914	0.090185760241725	0.99491768289887	44.6715543892155	0.149623024346491	0.63928841654106	15.7080727181914	0.216986089392838
3	1	BH2	2	0.999069584075062	0.126278137797666	0.0306602015780324	0.0342647109471545	0.489841459855397	0.682112693372968	0.942056699303836	0.123038361400253	0.0951978107655479	0.994554563567767	28.267957874453	0.117632752128262	0.282697689025342	6.30325976495085	0.102922500020301
3	2	BH2	2	0.998402879380896	0.101999284870402	0.0236309566726792	0.150523806748817	0.38951215244301	0.700018069714544	0.899748679477174	0.106635710076867	0.126949884285415	0.996000200504195	41.1594692175666	0.136209188168588	0.497055480726586	10.8052103192017	0.181040512714844
3	1	BH2	1	0.998316674446421	0.139841386547836	0.0269018661169088	0.348106140569859	0.551349288279575	0.608316526985586	0.933267536267404	0.143686674505064	0.101087782554253	0.992853061208031	31.3578836496125	0.123113463868888	0.336270538178978	8.87387198285998	0.176149103058557
3	2	BH2	1	0.998634770528138	0.0723039003983954	0.0131921680376372	0.198711946401834	0.449478166109685	0.645875150263642	0.839534180979969	0.118308087521743	0.158252318656858	0.994029431656775	47.5501098024089	0.153910909686447	0.741280951772892	10.088333198912	0.15415650236302
3	1	BH2	2	0.998367371656977	0.143961967518185	0.0332347710340178	0.367050601801356	0.531703259159892	0.617641798769319	0.956697413998157	0.148505335572521	0.0991545029095348	0.995381778873061	30.3484378629618	0.133647615263898	0.507813988107583	7.5934049406228	0.128174571215164
3	2	BH2	2	0.998361577599131	0.0786183614277364	0.0146172365455296	0.181919470969059	0.41986980746009	0.574706509400459	0.890225792328169	0.126743020346874	0.150135022248574	0.99296001223502	45.4966983812893	0.147648949014298	0.233136283423825	19.3847460712984	0.325149392142693
4	1	BL	1	0.993934223535277	0.0572272127768859	0.00981364720586632	0.146005070765588	0.255418313176356	0.324092876025523	0.903824634368699	0.0764921831256694	0.0690773601676281	0.980223890981411	11.1720107537384	0.0651843778606618	0.0757130483677796	12.6239577732211	0.272026360797128
4	2	BL	1	0.995582847946886	0.170350778934924	0.0306765848506757	0.442004697325484	0.195680949842069	0.223121568702849	0.909223745689608	0.0522215585292422	0.074100569183298	0.988063942689949	9.69505102635257	0.0436284257582833	0.598319726287349	11.2090342840222	0.210637698466777
4	1	BL	2	0.993978967654328	0.066997777323816	0.01175867773439	0.172734517211761	0.256067687471306	0.283377004749607	0.858483199112998	0.0663968104678386	0.0722296618048625	0.986760589020149	10.6260134731572	0.0561223158286684	0.417373250579665	9.37060431051676	0.20413007464257
4	2	BL	2	0.88537307201484	0.17216343485187	0.0194272730513055	0.374860424247055	0.197774448437771	0.206826023017404	0.856036198081816	0.051402091452739	0.0682222814365566	0.982233791596743	11.5324548958561	0.023742564107302	0.940079425836023	10.358136635892	0.0120576941235772
4	1	BL	1	0.994231483699635	0.0588249314478165	0.0102773159848665	0.344389419671566	0.221856838713784	0.260680897702308	0.879763656281995	0.0805473083174034	0.0793642715724014	0.981569965644236	11.4860127485313	0.0620306996153554	0.33648858255448	9.33948673852008	0.189002901384056
4	2	BL	1	0.996080282426163	0.147959367456519	0.0257585322620785	0.483260486031302	0.162572405294026	0.223850810937758	0.935124756033118	0.0457406608356378	0.0589391972629265	0.981357227862006	11.8215466775499	0.0518713174013809	0.709795201630654	9.12133243738715	0.131079450267106
4	1	BL	2	0.994945664058101	0.0611514065787659	0.0137885229308368	0.172560868105014	0.230632140951383	0.296345448431356	0.902385492353037	0.0731455379460854	0.0729316284273617	0.980297354540747	12.7373719993428	0.0737807101753012	0.165845880577058	13.9623705168121	0.26661727528602
4	2	BL	2	0.995200915397641	0.13975573822738	0.024212541575095	0.475608419636697	0.171870368978785	0.209458463617021	0.941046362063297	0.0467654338981581	0.0548323934865925	0.983698063088662	11.1513413500572	0.0478443075704983	0.622167651440944	10.2251284651009	0.169601263866804
4	1	BH	1	0.995067052427527	0.161603901937563	0.0184610256737763	0.0459747020272411	1.0441565598069	0.770444221290684	0.79628200712107	0.10807400931828	0.121307003781119	0.98459474299556	27.4855608325708	0.101334796876525	0.580703302285815	12.8790463239705	0.197896194732763
4	2	BH	1	0.994537244227778	0.146428678581612	0.0229579303373288	0.29438365842474	0.837509112162867	0.585390974130993	0.83141152182002	0.0888541824314474	0.113276772271818	0.984746211560558	33.9385301664181	0.11020029489142	0.670471472701699	19.6678393544527	0.184540405580307
4	1	BH	2	0.996979115418262	0.117579496908694	0.0234393026181927	0.155724954891675	1.12683479349336	0.667433800915277	0.764798435990009	0.124288709225052	0.121977977126156	0.975957398519933	38.8529986067473	0.166533796692012	0.319692504298973	7.67130990277492	0.192363620089035
4	2	BH	2	0.996971917735531	0.171017182594277	0.0298495005723585	0.326114954495825	0.90455011831229	0.71132914224267	0.726400419357482	0.109489843278309	0.171006048017877	0.984658654669434	33.3516897948902	0.110366451798884	0.819248121489057	14.5617622759594	0.121583371380597
4	1	BH	1	0.996442798655942	0.118761597105917	0.0198155378948591	0.140186032675766	0.951375716817747	0.628281213648129	0.879856341924785	0.0785387124383413	0.083518888471907	0.984692448590243	33.1415410540344	0.138901372565599	0.668551891426576	10.1162235671437	0.192083766530022
4	2	BH	1	0.994411048512951	0.157337106860948	0.023394310643471	0.227865906025018	0.761598045400569	0.679531861287437	0.880611061420032	0.0624429985211203	0.0884387284860211	0.98716563143204	31.9346521126966	0.107126815287124	0.764510583176359	17.4382748974555	0.158532182604904
4	1	BH	2	0.997709912350701	0.0918110973900154	0.013182076116835	0.163425864130521	1.03934745725596	0.709955658917579	0.872205995582102	0.0922452125295808	0.0778065675921983	0.976642163987185	35.8432935403845	0.142114994802974	0.628050876684147	9.89283043465391	0.183634330170996
4	2	BH	2	0.997892284378937	0.14591659317952	0.0211230882987007	0.281967615604582	0.836267958284467	0.609707850346203	0.875841869669471	0.0742812190431608	0.0930896188325009	0.990391978424654	32.0951619167633	0.0951738854884066	0.795005916261174	16.7334752215707	0.134227933968347
4	1	BH1	1	0.996430235438151	0.149555398052663	0.0285559252809951	0.154130055628914	1.02222961450306	0.737315462415069	0.885577009108336	0.104132449964581	0.0776654673209105	0.963184353718769	37.9971844361555	0.155380817189042	0.774847856317934	11.5503079374915	0.152927722049999
4	2	BH1	1	0.99550745887252	0.151023227158418	0.0206484284210843	0.307257532004932	0.813438287827505	0.627563677535564	0.763292440646315	0.0946064297040931	0.0942081981722213	0.985043026837027	35.4782708617728	0.116072528766501	0.685782427918973	21.1193478126811	0.0871487062496001
4	1	BH1	2	0.996395844186952	0.145677598919147	0.0255974170325105	0.146325214001334	1.111430072284	0.682584479407079	0.854767782119305	0.0920575021928834	0.0675889434614285	0.97888102935773	47.6217083997223	0.187952861889823	0.885354610910719	13.72369944235	0.130298759254273
4	2	BH1	2	0.996691877034031	0.135692518891334	0.0216607593605379	0.253594099098506	0.893434633275566	0.688964098948044	0.882568364848209	0.0614640615410395	0.0691270935969528	0.988724533462384	36.7534201583658	0.119249110282152	0.722446204260419	17.5736953461528	0.191582426675417
4	1	BH1	1	0.996542798516587	0.146207892866348	0.0228397679876392	0.376003274518915	0.95263053075539	0.58941614748572	0.768273834531786	0.119630754918245	0.10861988418541	0.972100802934623	30.6004661612061	0.119326361887429	0.408757229692284	11.9431644626498	0.177691008987237
4	2	BH1	1	0.993317304401834	0.111448846620305	0.0171734925902372	0.111188887783418	0.75483517915054	0.657755649698601	0.772705334795115	0.0848766770868446	0.129821541084072	0.987076449221742	37.3941710428345	0.119362749105033	0.74677653165585	14.7721201713593	0.176324098675168
4	1	BH1	2	0.998498157605507	0.0807209980350186	0.012125950937677	0.232190940729565	0.995038373878692	0.645330532852937	0.90725283772146	0.10117269809168	0.0817073746120647	0.970516428279474	39.9912193079383	0.154508072146204	0.550090884134385	8.92336357153193	0.156893754540103
4	2	BH1	2	0.998379951763895	0.112967403848385	0.013328268644235	0.0428900676948645	0.788567704051768	0.703915005422311	0.894330753591564	0.0719500723090596	0.0850346412845018	0.98924017633958	31.7704674030252	0.106120855098566	0.715562037256232	16.6707158323717	0.172639169353877
4	1	BH2	1	0.998497163021655	0.112794886580772	0.0219131639312776	0.136173052153248	0.882228865605644	0.659290216428469	0.86341120177541	0.0906485215680815	0.0849181810004767	0.978973845793612	32.0709567339245	0.145545629315714	0.217645846420247	8.95430446662863	0.181364986162602
4	2	BH2	1	0.998869964301863	0.165051364926498	0.022201546337168	0.373754505425188	0.709219248420684	0.547129901149921	0.904075712658518	0.0712379525856209	0.0762989499492574	0.988734790281728	27.0516082601212	0.0778139752466618	0.529321314888531	17.3453596332521	0.201230594146305
4	1	BH2	2	0.998368018074559	0.138025212498703	0.0306278539074005	0.068596370463196	0.758979820031545	0.696756824927299	0.90080555132684	0.0814730534673286	0.0809530168895336	0.979725017502639	30.2233370503654	0.13419134597221	0.602492739126022	8.01399734106918	0.141055160628245
4	2	BH2	2	0.996487466757878	0.132132728589923	0.022520504509498	0.165403836958498	0.604761765559748	0.511245816562128	0.814048493149577	0.0829585565963052	0.0795794429157133	0.989778620606649	19.8393762173807	0.0642670848329759	0.49503627477313	15.9740952478649	0.122096650674872
4	1	BH2	1	0.985147703297612	0.124609806415658	0.0348485904138494	0.85699446394602	0.805986691666371	0.661353689517381	0.877940198540039	0.0868134933776278	0.0868628443739903	0.954210083268876	28.9395592817072	0.182473073629684	0.736268530816765	7.10027545920758	0.147913748490134
4	2	BH2	1	0.609471726232326	0.165388890543497	0.0237021495946504	0.454929635399831	0.65740628604856	0.839383384222017	0.683113728972925	0.0752765371983898	0.124884077766766	0.909880214078374	29.6624643366096	0.0465638507794825	0.92416431607504	10.617463799955	0.0143152816079572
4	1	BH2	2	0.997617050094082	0.108763381332481	0.0228476359171083	0.122475263930978	0.846678037090039	0.684123210002324	0.82859118653622	0.0862598607772082	0.0819370571129442	0.985108218379925	33.2805174001952	0.140989963929523	0.34378527017797	8.75883883356736	0.136489242106069
4	2	BH2	2	0.989012210897033	0.144001067914318	0.0230768904592128	0.0953085092747765	0.686403219984169	0.387633349006242	0.490295558559298	0.0585553592450129	0.0235127993786369	0.989577301144043	25.3453870980062	0.0746453386215217	0.534883544416891	14.2364428489498	0.0746700647864309
5	1	BL	1	0.994820950414918	0.0577180993530867	0.0121322892765421	0.587907881915159	0.152890419851112	0.265243315442228	0.684608998201974	0.0598243741082123	0.108566012044993	0.990895328391825	11.4994955856413	0.0548885793957732	0.738213753126839	7.26717760477998	0.0696880519867219
5	2	BL	1	0.996328234452141	0.146866914141195	0.0292843844531481	0.585245204295405	0.121747246115955	0.23442067153613	0.932595529450422	0.0320053248243285	0.0596900199545702	0.993709963191467	7.44516535973092	0.0310325608988418	0.829430997104541	4.21341160741294	0.0847316934583163
5	1	BL	2	0.998138395119057	0.0471074239225723	0.0102832038875785	0.699648294523789	0.14062338235435	0.280799920990399	0.817878382376248	0.0368219481596201	0.0791870164474598	0.992356262976185	10.0299918220496	0.0463819046939044	0.572492668274157	6.20772673290337	0.106412472069625
5	2	BL	2	0.99611769456031	0.141961543694395	0.0353424023219702	0.605296906433016	0.110044859819103	0.208365678351982	0.934536642132807	0.0345081619358983	0.0567800849256694	0.990511718623007	7.66509228945022	0.0329904506983165	0.65535511556994	6.04583470487556	0.121916503030834
5	1	BL	1	0.996871868832438	0.0474602540705633	0.00959518330981013	0.690037762841837	0.133163001951979	0.200890540070004	0.728011618808038	0.050857057422209	0.0962594696827231	0.991244669753069	10.6957656351103	0.0480585293646828	0.623216811336708	8.07388824284222	0.153077759555116
5	2	BL	1	0.995859625340793	0.119095720003216	0.0292709916047123	0.75498579873867	0.102516452985368	0.166827740971483	0.875710850832363	0.0388538332144261	0.0804208439809934	0.988105002586146	8.15906796135103	0.0360312076294735	0.790990884174941	5.47147211649703	0.119714621488264
5	1	BL	2	0.998160528099214	0.0378650019960775	0.00881081029092364	0.671881290845001	0.113271330976695	0.207946965559137	0.742641196938694	0.0533808822168213	0.0975962988459452	0.9886991086859	11.5062259690301	0.0524883933162545	0.42674021795406	8.18610893885151	0.130955890340678
5	2	BL	2	0.996708070421522	0.125670590237075	0.0301906152821683	0.686092474486654	0.0856675849175017	0.144955365217819	0.879906646387455	0.0342648505542003	0.0679788730671268	0.990956619924336	7.46578350596983	0.034879030739238	0.782147257679485	5.00125793261911	0.114662638961472
5	1	BH	1	0.998905385280224	0.0514981562997409	0.00868134577204301	0.344141109953222	0.547257488748751	0.573085723033083	0.899132719692923	0.0534814730476466	0.0779828488767992	0.991204165539937	18.6785168944886	0.0616722842077527	0.780972704410155	8.33814856724005	0.0918581460140519
5	2	BH	1	0.998072385195432	0.120986361882061	0.0207500508493887	0.359515135823875	0.493604788005416	0.532999706063749	0.894171283010432	0.0427787054308898	0.0753655043077584	0.991767414195534	13.7897539857077	0.0448922016230931	0.928349794305433	7.78202621909986	0.095093051065001
5	1	BH	2	0.998417247371706	0.0539987463443922	0.00881647826859724	0.301637301119306	0.586507146487741	0.646014897314684	0.873713158939674	0.0589676976541125	0.0831879520908758	0.987284722131035	19.8686632055179	0.0629672336904225	0.797702299436695	6.90097781207519	0.0881591398566255
5	2	BH	2	0.997852324943957	0.106030165025429	0.0204637611688766	0.27972585831234	0.529204247478589	0.55773907857609	0.881828959395618	0.0447026819093521	0.0801807106239787	0.990724413681222	17.4398742988706	0.0548611427012462	0.924356382835711	8.74525386121058	0.102911366822591
5	1	BH	2	0.998576451212905	0.0687883648319004	0.011241738677718	0.212417259218839	0.539982374840817	0.615052890052266	0.804314690657754	0.0714498853152527	0.0946653119598855	0.9849061188035	19.3271342270352	0.0567556951423238	0.64424251782191	9.25801995780609	0.101617286737213
5	2	BH	2	0.998112910611229	0.0892841369871471	0.0147261740382055	0.365213196611395	0.486217083257796	0.518708978710185	0.826937769088746	0.0510351058109419	0.0927548145593874	0.992212711536144	14.3311262255543	0.0432787836881714	0.928284568804572	7.68689576382129	0.0862798729945994
5	1	BH1	1	0.999047126566426	0.0859484981212828	0.0129869784819708	0.576890390441982	0.448241260446321	0.367810279553984	0.869186125532427	0.0600463292695866	0.0781950198754257	0.989474624205523	16.6833634660967	0.0526216901661601	0.773869710936032	10.0744021212174	0.147814635424211
5	2	BH1	1	0.998006490896075	0.0544181850750329	0.0104772481059013	0.536674529025338	0.394139694572449	0.42380981475216	0.863839602182322	0.0434300888934596	0.0724228988810336	0.989269433099048	18.4873974706111	0.054478886321066	0.764339749733785	7.3720479464793	0.0871876687168086
5	1	BH1	2	0.998334070699935	0.127319091981432	0.0181087909797552	0.591862289569624	0.441232964340399	0.414575309080383	0.838636202061379	0.0524231642559575	0.0629868706534844	0.988226033480147	15.2228642740591	0.0440824556126219	0.759268140071894	8.62448503380374	0.116429448499824
5	2	BH1	2	0.997352315964265	0.0718428128567874	0.0131727376376762	0.454532317215295	0.382813348873485	0.479549111777477	0.834669962026563	0.0438548417051581	0.0901296989449742	0.988910761399012	23.3216290446322	0.0780347298710543	0.842041775278919	8.39294250163681	0.103774808792905
5	1	BH1	1	0.998603985125839	0.0598207301492283	0.00911040862084295	0.298293025427731	0.667878734060532	0.611216137062871	0.919115463631126	0.0581432075724654	0.0547684053303695	0.98721551464748	24.7186295124328	0.0759450449437814	0.681895872760096	9.72355884598232	0.129888081566777
5	2	BH1	1	0.997438251709303	0.0700437402067951	0.0133746359673448	0.257449061466361	0.597940226675268	0.5951737249714	0.896763978018415	0.0466537146916048	0.0785631888106	0.985859039119884	18.6953276970407	0.0597476871076049	0.846713349523593	9.46786924120906	0.123064746345104
5	1	BH1	2	0.998905355355538	0.0581840227432555	0.00897989738011422	0.512131529203246	0.505252891080785	0.445405733159943	0.763567219945908	0.0583241340002313	0.0818937501705313	0.988988386587425	19.7020479928012	0.0591147234633709	0.594072692623492	8.47842501867865	0.125455624217562
5	2	BH1	2	0.998272415452093	0.0538417498158692	0.00949592309170734	0.511014916114489	0.449076844574259	0.473411826337384	0.837680111273545	0.0459865563539064	0.0901909463233988	0.985960647418306	19.6949584090298	0.0584195579007638	0.764588589087861	11.5834829595667	0.137311366426293
5	1	BH2	1	0.998537071260564	0.0718524699566629	0.0134041526302076	0.266605554734789	0.73750743813159	0.741581701142483	0.812691496468049	0.0511842706762143	0.0842305628966695	0.992065200056546	27.9622668496329	0.0925410572823264	0.710534518094036	8.17529058275721	0.138247721559208
5	2	BH2	1	0.998167649520707	0.147293291583603	0.0232672832777364	0.380334097653653	0.666961559292125	0.623803146263553	0.825493522520092	0.0465188955364215	0.0835862634986376	0.991588419146284	24.3478700614	0.0774924954524546	0.890960810767931	10.9758673165951	0.102587892381083
5	1	BH2	2	0.998749300222207	0.0664756101661239	0.0113136120154082	0.330706724532168	0.750036114248519	0.782542590306397	0.844088821558844	0.04581948759559	0.0805267076284021	0.991852447789507	30.9689265933107	0.0969917856712785	0.689060131544035	7.60827624743846	0.11779185017246
5	2	BH2	2	0.998300623459629	0.138851364616803	0.0262781733420103	0.242805571111707	0.68034784002424	0.779193355403429	0.875878272788358	0.037004163241647	0.0592338849655861	0.990438420219805	26.4473761845855	0.0846120235041365	0.907195794607266	11.0587910794299	0.103922634596639
5	1	BH2	1	0.998612756605441	0.0884225687011252	0.0158527821131721	0.291364984808582	0.651107352293987	0.71234691383753	0.832946528337405	0.0537585335774316	0.0895843947568167	0.988575574222213	23.6814029136493	0.0755884576675152	0.841610512498289	7.72146098506928	0.11248744241127
5	2	BH2	1	0.99830215577001	0.126645844369447	0.025494532355909	0.294876757849348	0.586246060657283	0.656836712438585	0.906978041341205	0.0466093136781896	0.0800416780484745	0.992945709008892	16.9062900967215	0.0514041019512801	0.903941235284171	11.6829411740154	0.112532860577819
5	1	BH2	2	0.998347938046644	0.0807657897138026	0.013888855307349	0.306865093056516	0.685163802783221	0.724655412091867	0.82027909034599	0.0488351741749708	0.0721853925259412	0.98613447063038	25.5990091642936	0.0809732368199213	0.538664740773294	7.72306702002917	0.0935319059331723
5	2	BH2	2	0.997143289089113	0.116981404264909	0.02077851104608	0.296278247271086	0.617736229437409	0.697951522735554	0.902021078216916	0.0402669405779169	0.0643373543741225	0.990937095679569	21.8905875565193	0.0676922321165068	0.892895559902361	10.7029821851752	0.103909372760268
