# Supplementary material for: Back loading estimation during team handling: Is the use of only motion data sufficient?
Source: PLoS One. 2020 Dec 22;15(12):e0244405. doi: 10.1371/journal.pone.0244405 (PMC7755210; doi:10.1371/journal.pone.0244405)
Supplement: S2 Data — (CSV) [file pone.0244405.s003.csv]

Team	TeamMember	BoxConfiguration	Trial	GRF_V_r	GRF_V_RMSE	GRF_V_rRMSE	GRF_AP_r	GRF_AP_RMSE	GRF_AP_rRMSE	GRF_ML_r	GRF_ML_RMSE	GRF_ML_rRMSE	L5S1_S_r	L5S1_S_RMSE	L5S1_S_rRMSE	L5S1_A_r	L5S1_A_RMSE	L5S1_A_rRMSE
1	1	BL	1	0.996840212326394	0.0410400988802511	0.0122896876551212	0.489032382300655	0.136059706513082	0.281189021341247	0.8481169709626	0.0682871775740159	0.0979946687381998	0.990053155945582	19.0477666562973	0.122014464394888	0.256975820368155	6.37298569206504	0.135618954989694
1	2	BL	1	0.997323193152157	0.176608648189063	0.0362829457975195	0.653898842139361	0.097640778140255	0.163725739677796	0.857251132168833	0.082472347401736	0.108837182006932	0.994441511088457	20.2412474551102	0.148309621916899	0.329431914948927	5.91666399879773	0.212061322399487
1	1	BL	2	0.997202681071423	0.0369626177464888	0.00966152974021179	0.682744356437749	0.15541222740937	0.270662019399041	0.890756873556458	0.0608422201623238	0.0757243488199432	0.991909690020462	22.6402854574413	0.148205553206207	0.365242245138386	8.23587187165003	0.175646313058018
1	2	BL	2	0.996525678752795	0.213771263927047	0.0552390372873585	0.517661726545203	0.116290024558793	0.242191890915518	0.842129006506675	0.0746191328009621	0.107591481540174	0.993595959905575	19.6066237556384	0.154502692505254	0.438187941119934	6.18386986179466	0.1534654325898
1	1	BL	1	0.996790045638829	0.0365234540047327	0.0111813621622915	0.39691395198099	0.166685514815064	0.359155233602627	0.751950545838498	0.054551756869238	0.0852073901790071	0.990568785739084	19.9286131460568	0.126870778197538	0.19541537527505	5.62140467170951	0.106394613767514
1	2	BL	1	0.996470836743084	0.129755769806742	0.0290862471490567	0.604370515620705	0.135603502836969	0.184651465758168	0.848077944463874	0.0721165962452222	0.117021880805481	0.991840250059855	21.5480095351433	0.156556760667639	0.802334576511998	5.58776768602298	0.132779276981457
1	1	BL	2	0.996260494353785	0.0367812101740403	0.0107125398632775	0.431535150173582	0.149561793597816	0.340260219751159	0.715213927146595	0.0720905240961945	0.120359548226858	0.988342428568926	18.4570675291618	0.12028571454387	0.333617273408656	5.29394095205889	0.107938776318658
1	2	BL	2	0.996402768428825	0.126676384901957	0.0288916221336382	0.380880995739999	0.121527976868408	0.244315292836435	0.682242739438999	0.072180837586017	0.141695785511369	0.992150149159162	22.2705997268311	0.15802822752326	0.565816620842564	6.84692721716553	0.166625935147748
1	1	BH	1	0.998263459273295	0.0650851107813054	0.0121874551115159	0.943682140139877	0.0751187931064909	0.0778701931824939	0.779036981921419	0.145121937775152	0.181677299337804	0.992163133198919	10.2112553903061	0.0421913816780039	0.852094093669536	10.3499138910794	0.124593845739092
1	2	BH	1	0.997851063590478	0.146540125246075	0.0295445721908906	0.949688140993527	0.0658318990530277	0.0567502425085034	0.718218417482933	0.167831497367182	0.178566863803315	0.99261702032333	16.2473376149707	0.0878072509443558	0.651575892442809	19.0532748003697	0.384162093108657
1	1	BH	2	0.998398346992767	0.0852190475443245	0.0182904244396159	0.971387951578289	0.0640804701593306	0.0529352734285	0.859373443339331	0.133174737008902	0.141640078148197	0.991208362564378	8.44776740850475	0.0369564321483301	0.82255730303751	9.31298838577736	0.109965418267212
1	2	BH	2	0.997641457780215	0.159008330146278	0.0268260327857992	0.946171469732845	0.113817852773752	0.0991985967245893	0.806440389758776	0.150625527191149	0.168159252424267	0.987742836319803	12.4500662360597	0.0628708270001019	0.5379413236948	18.3769749753227	0.499814644846456
1	1	BH	1	0.998721545849024	0.0646489953056671	0.0134748318309777	0.976724546556391	0.0684909194796866	0.0621159876509484	0.787611239675055	0.109235758709045	0.132543815473313	0.989232239318714	7.98301368038631	0.0349930025879609	0.734404936358364	8.78628753099662	0.106501236365341
1	2	BH	1	0.998082623508821	0.10587264201666	0.0181959131518728	0.951404571939855	0.0450790871493818	0.0370585354860549	0.915594098827651	0.133900022934467	0.0918894328010972	0.988857548592648	20.0962897125619	0.0938988655581975	0.253852403225758	14.9850878408183	0.306464155522578
1	1	BH	2	0.998674068853858	0.0886496171332049	0.0177511496809203	0.971234200544525	0.0647765627149175	0.0661306053343674	0.840272130262786	0.150746068157669	0.141647944369695	0.988965046651399	8.84303708070997	0.0402228886714048	0.897032971355335	9.02090459570668	0.0993307621688245
1	2	BH	2	0.998541058596089	0.120390261655698	0.0200646659791017	0.943794879017572	0.0395303072106785	0.03241643255804	0.825878852329651	0.161334746710287	0.161844983831188	0.988422644883702	18.0454256557362	0.0941740774257132	0.60607285755357	12.0321769952193	0.32279414560049
1	1	BH1	1	0.998265566478053	0.0645134171400027	0.0123059255855177	0.959549475197803	0.0774922425840462	0.0732805658437744	0.789644129811308	0.107871930421955	0.124567465736489	0.989263654684918	5.58994215053982	0.0242448886367615	0.842267497364876	7.57628058506076	0.0846736671506034
1	2	BH1	1	0.998639918325773	0.0724543764171358	0.0132772289942606	0.925155791163226	0.0569816393541275	0.0429504841254279	0.711835200216805	0.119525453697772	0.200778205564491	0.994613109251443	16.3899762187289	0.0913013934824576	0.620272568310407	19.9273762397314	0.40665156495887
1	1	BH1	2	0.998708574910756	0.0576758030553842	0.0111742635632193	0.948157526089344	0.0760500716241037	0.0801541088428835	0.827491863204234	0.107066825513334	0.121636904120133	0.990796952621264	6.70244375407681	0.0280104863661479	0.812921641439357	9.19776575982039	0.10806621891865
1	2	BH1	2	0.998663567551257	0.081025370133933	0.0167032521032174	0.94085376049417	0.0531882960155753	0.0468123684987508	0.89800105125089	0.114147798895882	0.108105582521827	0.988886602534536	18.3918448245361	0.0898709059933185	0.108569034394152	18.3662772863272	0.450312750328669
1	1	BH1	1	0.99831271122975	0.0649975253669537	0.0123945529578069	0.966392444181781	0.0611599670712473	0.0653467175413617	0.842481033630212	0.132727676675969	0.138947285286572	0.988352739398756	7.89938531810517	0.0349270419863031	0.896410928522264	7.25373251786246	0.10170200954775
1	2	BH1	1	0.997950880605018	0.0616157173681151	0.00984881987095449	0.930823305594713	0.0317161069297252	0.0250939591158506	0.886156120552935	0.119423717452581	0.137563531696152	0.987561226023726	18.3960261078111	0.0961742708845527	0.799162553626924	11.6270344833143	0.246454821170881
1	1	BH1	2	0.998699178024112	0.0672453996159445	0.0131600370153294	0.98001461242847	0.0705714600030414	0.0638668892167723	0.814836688622255	0.114418324362919	0.127450711211646	0.988960422618993	9.08978787891081	0.0433356907245072	0.916616138969495	7.72000023266527	0.0969305209223703
1	2	BH1	2	0.998015516122611	0.0703163127043047	0.0127264908025473	0.940618823891791	0.0415282498952684	0.036960334867414	0.881789885706159	0.104082115953337	0.100979198148523	0.986296298274504	19.7134561454886	0.112576307260519	0.677069536571926	16.7704990625602	0.419545368304518
1	1	BH1	1	0.998569375813306	0.0833248022578954	0.0162625601267826	0.941443055040486	0.0466847416094999	0.0538873547355073	0.800736183489534	0.141961684011981	0.129081001609691	0.986752314809869	7.29458943280755	0.0297462724281929	0.912280014576286	7.7579844360088	0.0862933382434213
1	2	BH1	1	0.998851459579691	0.058501865764651	0.0120133110577113	0.967745899193218	0.0524096507171173	0.0552548694930603	0.81743314810483	0.177262672114581	0.159959909662672	0.992062890722894	19.2933468859314	0.107468134585492	0.842747733286012	17.8830138956595	0.264624568959657
1	1	BH1	2	0.998340993268587	0.0804585199223716	0.0151506187328198	0.952674991397299	0.0653214571789934	0.0716242112091814	0.404095828042875	0.125744089441695	0.112771748067479	0.988463960756416	7.44359488046272	0.0322349648656065	0.806961329317673	8.00371215699668	0.108142866910785
1	2	BH1	2	0.998619559760704	0.0924110001303754	0.0177079200864381	0.920482089893003	0.0766769476560808	0.0653881666796329	0.852402661840933	0.107690275517647	0.079198924797095	0.99236816954825	19.1622352788756	0.10693166481074	0.822668238902023	11.596503734019	0.284887087607029
1	1	BH1	1	0.998970026485915	0.038562549045647	0.0075764198896932	0.953366790941741	0.0524619801604176	0.040985896899499	0.885728107605391	0.112413152073647	0.107068122401073	0.989247815747828	7.40308175827793	0.0336117425879349	0.759193182504919	9.79476655039785	0.154176139707732
1	2	BH1	1	0.997909146733795	0.0786125981473605	0.0154961789130163	0.966473960564158	0.0511300872488913	0.0487778279878514	0.824863822844738	0.12273325525334	0.120881969917507	0.988320524867523	22.6383012049747	0.118854604751883	0.166106965609641	15.5108358087284	0.436077609362643
1	1	BH1	2	0.998372784506496	0.072794839265558	0.0155825801616654	0.943747441001695	0.0514520246676169	0.0451253554452978	0.782116847687258	0.141268916095098	0.160916552614918	0.989600124395444	8.68385217786882	0.0393097863185045	0.783507352656576	9.13170656186963	0.150517529346703
1	2	BH1	2	0.997452872819646	0.0745008152963898	0.0132893655519081	0.902854438312973	0.0498070601926399	0.0430179468548481	0.790982368764934	0.161837093902652	0.175254948598373	0.982741786765605	16.8109916767892	0.0856790339371504	0.552427183371004	14.6407201662151	0.386280774486305
2	1	BL	1	0.997905268882151	0.0430062060282796	0.00896663370977211	0.907591398234639	0.0509171049574941	0.0578136210080621	0.861624298053593	0.0552327085064753	0.0806901003906959	0.990558300617352	4.56476974349272	0.0266545868370126	0.446275554179041	6.17483077043078	0.097640723353018
2	2	BL	1	0.992450637209475	0.0617724129425466	0.0166080879087875	0.876048700242142	0.0586415066976909	0.0698595565486818	0.764170812942864	0.0568671772116098	0.0986560818117305	0.969890948724846	15.7538800602418	0.0955721519977815	0.495264921370895	5.69217408543446	0.115557534703379
2	1	BL	2	0.997812029707245	0.0437970891041242	0.00913019370938306	0.891581967823388	0.049303096342594	0.06747255021461	0.685304105051941	0.0608865945122699	0.120044454517484	0.992029968654882	5.21416733200044	0.0322473394709562	0.521325958477296	5.6496342312349	0.0891266765894438
2	2	BL	2	0.994058738241678	0.0581863612928706	0.0149785485597212	0.845856190840841	0.0477093885223701	0.0573194352981148	0.857613143839029	0.0485906528564902	0.0912013570193941	0.985272644968434	17.5098234390573	0.102310238051055	0.439480610013311	4.39581631901318	0.0908495740399077
2	1	BL	1	0.997012206640277	0.0766898932791173	0.0173828192932976	0.77147915442043	0.105257702567681	0.124293482006748	0.72637705342094	0.04707117353176	0.0684005754946402	0.990581061271643	4.92560722883421	0.0291228320074886	0.608780615023687	7.11862670498553	0.153845494636593
2	2	BL	1	0.994376804538811	0.0682413055367806	0.0121093813519692	0.825811103656466	0.0768538874468277	0.0874796383268134	0.73786892440786	0.0674227136747714	0.102521463276383	0.965330640182504	18.1281645263147	0.111936560411454	0.691297314798707	5.63932917931806	0.106896327372887
2	1	BL	2	0.998067408240358	0.0575612452797302	0.0103013193262162	0.914622999634469	0.0577497195688504	0.0719842546599808	0.837159456825251	0.0468297205840385	0.0870467400366812	0.991057647102632	5.09411914295755	0.0291879121960356	0.620030815211601	4.12626122328672	0.0888222634543485
2	2	BL	2	0.992751688680392	0.0703901139559309	0.0169191151869292	0.785223791677915	0.0411501486440938	0.0488710959663574	0.880115596657548	0.0647003323952519	0.0804701608164252	0.97568365294558	20.3168045198279	0.121159251239706	0.788446837581654	7.12358230543693	0.136338901547456
2	1	BH	1	0.998715922238891	0.0558385081608341	0.0114404985849672	0.96522503912004	0.167958861007574	0.143423326767006	0.864605761431407	0.0851564756259476	0.0811783527879238	0.989696266406292	13.5627768263612	0.0626731685973033	0.95358360673327	10.7633572470257	0.0973662083592065
2	2	BH	1	0.998197340011062	0.0749014786763262	0.0140179660320928	0.961651304945272	0.200846764566044	0.144546702108372	0.802865225307358	0.148921664196799	0.140818749435275	0.962334157606055	15.1174288930551	0.0748745172923483	0.835149315594806	12.4456456364756	0.148687549783121
2	1	BH	2	0.998639888348392	0.0581512632435203	0.0102285743965903	0.955403338808168	0.174199561566434	0.123149326767495	0.934525475912649	0.0801088541886648	0.0903771700788549	0.987625813802415	13.5008186088804	0.0636076251461045	0.882537201277419	5.907782531222	0.062650738184101
2	2	BH	2	0.996883508917697	0.109210058862696	0.0227984720900441	0.948325737282273	0.21985036151813	0.130149522909057	0.885475555087434	0.129361262291798	0.107936487864954	0.958365148774623	16.0756111487902	0.0798710407264058	0.811696353532485	12.8958917620236	0.162371304356936
2	1	BH	1	0.997822098878849	0.0891217318463441	0.0192339910181468	0.951749885933082	0.17104530376363	0.123877856858747	0.822608807946527	0.110615823399788	0.104830839839498	0.98290975683969	14.311880815401	0.0659869495566443	0.91532956312847	7.40054769964466	0.0677523227756524
2	2	BH	1	0.9982284945776	0.100665418629105	0.0219900477751957	0.919421393392617	0.21338826995134	0.117878780783202	0.631169207694348	0.135586589755556	0.174559281422879	0.951847439325335	15.2345171219447	0.076529259383342	0.827964778013915	10.2368865439881	0.133202215416444
2	1	BH	2	0.990616652519744	0.0695634536363293	0.0137406973024919	0.973365785740569	0.0740810109762164	0.053230918302888	0.254914006744726	0.12540257955296	0.0452675668116954	0.974975590979736	6.97088175876319	0.0280335736661897	0.514062153382067	7.52756902711931	0.0360061310762625
2	2	BH	2	0.920654816595718	0.0926159887973632	0.0167992659421583	0.25380575534632	0.0888296675048779	0.00988120506901065	0.534111107669943	0.163077236849416	0.0633298072018899	0.483763606787008	18.8300639212126	0.0341100897346391	0.188456107754577	10.6440066892779	0.0283465327469243
2	1	BH1	1	0.998854275991199	0.0886466322302126	0.0183797276631558	0.923087986279217	0.162866825441078	0.159336285991727	0.697859133872447	0.0645188105362653	0.0938495083307372	0.993302942182426	14.4663224460034	0.0561919830736819	0.826821008263718	6.88405339055581	0.0819544331466284
2	2	BH1	1	0.996928728870913	0.11880959813503	0.0265068106432597	0.895882004979763	0.170566736014822	0.138447783133165	0.90029751650582	0.0721842787500808	0.0751514829770639	0.978906767186855	17.1329354334962	0.0818869009936495	0.673858700875141	8.03327386177644	0.130667534422732
2	1	BH1	2	0.997811314009728	0.0713002306704552	0.0134354823684754	0.961574170168376	0.092840717652728	0.0770587058846303	0.618307804089455	0.0801861105478649	0.0947704346646263	0.992577327071738	11.042263982748	0.045979283489216	0.903180604345904	7.40364422264199	0.084017550980373
2	2	BH1	2	0.996854594570142	0.101939025530077	0.0196890105086018	0.930590135579919	0.119133830435685	0.101000199904705	0.781455083962109	0.0785902007027921	0.0978874523789068	0.983840892839216	23.1321327797245	0.116377293754145	0.908993716887574	7.36355326715568	0.0974622194755571
2	1	BH1	1	0.998007200180842	0.0902197085111956	0.0174385695131157	0.938811340372414	0.214629907847975	0.193061176307626	0.806721966814932	0.0947088819718175	0.119244640514491	0.991898308680649	16.014848110966	0.0685932007829434	0.910493862657009	7.44333969054821	0.0763665532309904
2	2	BH1	1	0.996420058963184	0.137043856201865	0.0280032683700784	0.921472794873902	0.24322240611187	0.161435024795532	0.793806485869626	0.114382861344373	0.150825861003396	0.973208399513195	11.5707008885003	0.0498110927302888	0.839215917278853	8.68333769165884	0.114575945585684
2	1	BH1	2	0.998644422448066	0.0741339068664095	0.0155758265442451	0.894910735864093	0.178016061978181	0.166840268240358	0.833248484842054	0.0848891580369759	0.123943587587137	0.990333786248528	17.18757572406	0.078669891616083	0.934667124375146	6.18900928569111	0.0693350178911527
2	2	BH1	2	0.996811169570567	0.151582696341827	0.0285752974966939	0.934286931981343	0.192407170603521	0.147313861268554	0.805272119876264	0.102722610926995	0.108423354618429	0.972234993691834	16.5022380216973	0.0708770852057276	0.735583519588026	9.3332412642782	0.125662255275826
2	1	BH2	1	0.998849739413251	0.0807152429578921	0.0169350714182258	0.966627796441341	0.122298503468109	0.103674104299817	0.847567675267124	0.0745464445127855	0.0787687258511016	0.992826223611788	9.43109800335328	0.047712013997898	0.927868865131425	6.88573862851408	0.0749278077359078
2	2	BH2	1	0.997567731453033	0.0971478253950255	0.0207354894041022	0.949555555502093	0.177544616443092	0.117909026614604	0.902132175744861	0.105634450131704	0.106124193937562	0.971971919137426	14.4497610315981	0.0849433530059914	0.789976631034471	15.077363963077	0.173137635478686
2	1	BH2	2	0.998859354160812	0.0719899481199296	0.0152188800532023	0.971958635787636	0.0874543476763186	0.0801627531526511	0.870969398804569	0.0795124664006814	0.0913498126946192	0.992918169908664	7.4338863720478	0.035892880023207	0.941614920126177	5.75393167284097	0.0584550163086588
2	2	BH2	2	0.996911042782352	0.0708769297494281	0.0123228969054525	0.958840852807903	0.112278174680569	0.0825323048650919	0.848838158192764	0.0995502381974357	0.104395575297748	0.975103408411943	14.5689031926262	0.0776177951647972	0.738512195995628	10.9948810753645	0.139341544226913
2	1	BH2	1	0.997993126360636	0.104756004952566	0.020855416314619	0.983491744338437	0.0703428229390776	0.0541596608356291	0.847182689345368	0.0878687953000439	0.0727687031624969	0.993572641674005	6.01438576592809	0.0259694150362398	0.843668048474369	7.20743167853086	0.0906894706249457
2	2	BH2	1	0.997591225562284	0.0813809794212567	0.0118641015837327	0.954663046962323	0.10071616891102	0.0572576441714312	0.840351866714292	0.0907284768429388	0.116434019421234	0.975230930066922	15.5446348674789	0.0722410739896088	0.820557883947621	8.3550266539655	0.107193295230321
2	1	BH2	2	0.999087005336607	0.0850314112184563	0.0206469259268961	0.933008639633727	0.207458214830236	0.164514495487744	0.784611173510233	0.0826210438285216	0.105783928626524	0.988414159664557	10.3999744428078	0.0476328039826278	0.955385491969568	5.45412665667423	0.0618082532869751
2	2	BH2	2	0.997838675295865	0.0795978969787985	0.0137461852268798	0.94335004458132	0.215460773377501	0.135617459691348	0.839079381994801	0.116499725067989	0.112208127243904	0.967811318386064	14.0965505494828	0.0644570550834937	0.84135970377572	12.0190417994191	0.15012877207975
3	1	BL	1	0.997358030004042	0.0616650648482622	0.0115640654511675	0.850296509468695	0.0668919263966068	0.093734975126935	0.933360844187866	0.107073369401885	0.0778414614020645	0.98646843825391	3.95613946363288	0.0211618188631157	0.158708081440491	6.16701905769654	0.0972493265114852
3	2	BL	1	0.995587642153849	0.0864365929234829	0.0203882850281563	0.848448829616657	0.0479111615431543	0.0723922703164499	0.870788735702702	0.0882484208730236	0.135988230429331	0.989941297504054	14.2652787684784	0.0664907496452407	0.394881106770891	8.39489224756777	0.206168878609479
3	1	BL	2	0.99621885435385	0.0751834343417648	0.0305421993953343	0.891245854380608	0.0569497452344067	0.105122670497917	0.842019729555826	0.111550585849564	0.130867070977797	0.991988516528729	3.18024054529729	0.019984050567489	0.527991516783198	4.37082261559191	0.098762206919818
3	2	BL	2	0.976412553357143	0.0780267862422211	0.0254587080898367	0.709824408177347	0.0503169587690518	0.105566544304677	0.873181548815495	0.0927323757543325	0.167590670289933	0.986795954094694	14.302931095971	0.0715142794449982	0.513085514054785	11.1391195896353	0.302156946789201
3	1	BL	1	0.997228472092682	0.115431757218742	0.0297972421766435	0.852758222831953	0.0385513255563345	0.0481344003560866	0.934865895811059	0.066538411280835	0.0624422023801514	0.987867596497767	3.9848643634719	0.0228865244539086	0.554061874510278	2.83203516776908	0.0528972631986242
3	2	BL	1	0.995775829191495	0.070059475500761	0.0180081873360498	0.826343567329666	0.0339848474997674	0.049700195931771	0.944031633568468	0.0550062134822137	0.0582897641260013	0.988229893867091	14.3606769758538	0.058527122547077	0.588265941815476	5.6830740518261	0.0810200166518632
3	1	BL	2	0.997692480482334	0.10006957429168	0.0263516701822945	0.885506618854586	0.071117301771426	0.0923734372508076	0.971047113312279	0.0883732201045078	0.0520769397640236	0.990160116421416	2.52570864225934	0.0148563860900391	0.755420576504376	5.85573523194435	0.119989297336655
3	2	BL	2	0.99656843638822	0.0607349766782809	0.0189828868852028	0.791510306010504	0.0506393788064387	0.0825541066337763	0.910573010735166	0.0661003938918478	0.099436403359545	0.988094124550333	14.9367170747432	0.0703249913564629	0.532005667528638	7.63639245371102	0.149867972829213
3	1	BH	1	0.999325299199002	0.103300901200287	0.0227941941965521	0.960970628902082	0.082608122498195	0.0925743005930579	0.939530371226417	0.104685892847853	0.0765324112905533	0.985426345967487	4.48743830178293	0.0185515749367075	-0.0902824173948789	7.23378904011381	0.0920407277529096
3	2	BH	1	0.998792216966898	0.0762766950295257	0.0154978604783886	0.906565387114949	0.0766609848888089	0.084423895210239	0.928707129682452	0.0834878447162163	0.0916958047084639	0.987521441818805	9.39825338542874	0.0307055118257699	0.560205267164973	13.3319782848642	0.199127753398305
3	1	BH	2	0.99933718002407	0.083109911542962	0.017488160794172	0.961650608461143	0.0429657897366286	0.0486919819214881	0.955587181102429	0.102618209015904	0.0564928043660341	0.984299338257445	3.32221437956177	0.0140757126398793	-0.0178144652780703	5.80248252398221	0.0525626694652301
3	2	BH	2	0.998993852609989	0.0549773808925086	0.0120681467203482	0.965083475967505	0.0372762834145721	0.0431417683082824	0.923351783206144	0.094201757961528	0.0935277092248005	0.989257838869917	11.6338653307536	0.0391229890125649	0.66878138260389	11.8025168285917	0.17861316104932
3	1	BH	1	0.998919308193932	0.135925090338152	0.0263132643158407	0.973244634473206	0.0500144082264395	0.0517212344528216	0.95333107351202	0.0980210752497388	0.0738948811228815	0.991145945664398	4.00997653698737	0.0176759260121309	0.729297566836429	6.09160449511483	0.113503014974201
3	2	BH	1	0.998555748042861	0.0667126057519983	0.013905811753673	0.933051516429908	0.0425453999447716	0.0502273560388086	0.926780852204843	0.0781321390374771	0.0788189833885105	0.987543392485476	7.86859360552105	0.0278551393544939	0.780414882221029	9.26667192884008	0.134834998304435
3	1	BH	2	0.99885971506326	0.15093685407052	0.0296013888575001	0.937637534098037	0.0949399016860267	0.087243303801652	0.944114733513743	0.133336581327894	0.109116917870954	0.9873463401623	4.7315171984143	0.0200739461642367	0.3574379996628	6.2447188260469	0.0954963854006529
3	2	BH	2	0.998719908560028	0.0822625447569346	0.0157667542329021	0.933001631610561	0.103291537622663	0.0855514942298569	0.900087543004044	0.0892415772086784	0.121713035427498	0.986910186891225	6.78208603061238	0.0230244540568945	0.796473448951433	11.0381022522619	0.147196501612835
3	1	BH1	1	0.998961886681413	0.0539481201061467	0.0122193259948461	0.964398329114181	0.0386460827331133	0.04287671248192	0.915420877656825	0.129601737287621	0.0950233267542077	0.99109081634011	4.2523254563205	0.0177464897869246	0.27071875427721	6.01899753886447	0.075182493507651
3	2	BH1	1	0.998302833848125	0.0371360739417681	0.00810555131754191	0.951501476511904	0.0346046415096841	0.0373609767058757	0.911927769112167	0.112194675725982	0.0939699129640905	0.986675351433838	15.9279755667053	0.0604782797969513	0.33461790826264	13.9612537439388	0.218048025380436
3	1	BH1	2	0.998776002871281	0.0560267875605785	0.0109191214854797	0.949998330026241	0.0554491417680667	0.0602257615952417	0.916335967383994	0.157253758174528	0.114900904827164	0.991528671308429	5.45734152952772	0.022801860724265	0.169682626355685	7.03862822513856	0.129297263883579
3	2	BH1	2	0.998082900816229	0.0367002222485079	0.00769815187409081	0.950312084249784	0.0383326953899524	0.0381042739079116	0.849944964548039	0.119297694074303	0.145202842391646	0.982681671960283	14.0581936723465	0.0492160931540885	0.441354767678385	13.416706224574	0.175431618659645
3	1	BH1	1	0.998721695476773	0.0725403124589148	0.0133053781393922	0.928381815553056	0.107640220484729	0.104642811049966	0.960645693880831	0.11170294645375	0.0772791854764925	0.988571989902719	7.57672520164176	0.0306671798135443	0.686915210597123	7.79654722396041	0.123873629100359
3	2	BH1	1	0.998612264206295	0.0471840629408589	0.0101547194286736	0.929470657683264	0.120988290762966	0.122560075294438	0.924085356166147	0.0924258274028912	0.101608566114197	0.983611365902139	10.8114869377181	0.0396826511328577	0.561979290764483	14.743693456064	0.202093222269191
3	1	BH1	2	0.998712015335984	0.0590017962286127	0.0114342385726248	0.961214106598492	0.0592020977168814	0.0596467317668266	0.92618009247955	0.141702226654901	0.0945182667113424	0.988540182298491	5.09190602442772	0.0208951689082648	0.404638783979028	7.06316617991932	0.104294572751748
3	2	BH1	2	0.998453869357687	0.0519634828740654	0.0107322326456615	0.951773036027485	0.0699145324304095	0.0726810271993957	0.915144240863242	0.112247390580414	0.122665364993585	0.988047398860029	15.941730632409	0.0587769947700024	0.380643296040107	16.8499556816176	0.283328638587953
3	1	BH2	1	0.9991791129987	0.101972354779326	0.0216592375686434	0.960540011638425	0.0419206461450056	0.0365918394355849	0.943516513178984	0.137834232409676	0.0887693276981721	0.986438776165895	2.83892514825497	0.0131245246020547	0.41069121988249	6.77675137406576	0.101352605066913
3	2	BH2	1	0.998570999527097	0.0830872916544455	0.0175779567865039	0.943432381428892	0.0209996498424505	0.023909260463104	0.934630097889072	0.112778536630938	0.0865980505327839	0.98789462569989	12.7443843020705	0.0444124001699441	0.654816752451112	15.4923539908618	0.214009268050549
3	1	BH2	2	0.99909790234501	0.1248617752434	0.0302911465116531	0.968666924853761	0.0457365411014428	0.0491245177189288	0.941588453074335	0.121683949846643	0.0947660718910293	0.988532862236464	3.06253466361542	0.013612287754067	0.275205105413309	4.52487809898733	0.0738842677361429
3	2	BH2	2	0.99844156321117	0.100764429246293	0.0233575289121136	0.91931239575411	0.0435523032192025	0.0590136768701441	0.898215764413914	0.106285572656808	0.126000394294786	0.988195552167168	9.03608492727035	0.031762762109405	0.574146016784155	11.6699930911668	0.179488755915312
3	1	BH2	1	0.998295254407339	0.136483445550108	0.0262513188451573	0.973458342954716	0.0386588922367335	0.0316317285408477	0.933572909629837	0.143186685440097	0.101083073833735	0.984151271026086	5.40635390274398	0.0230016498190395	0.283624048607296	6.61857351390299	0.131380731166014
3	2	BH2	1	0.998645856918717	0.0701410535956158	0.0127993272579715	0.950230680788839	0.0510502360499325	0.0527684304839579	0.841454817950203	0.118138293178088	0.158538543157142	0.985230269512567	11.497979403426	0.0404030169885878	0.691333305372122	12.7496824773374	0.195488686942722
3	1	BH2	2	0.998380266465867	0.144143010119705	0.0333253582894999	0.977328895891448	0.0467656346291861	0.0410084822431504	0.954703977974119	0.149570156758509	0.100533873651047	0.98785465672435	3.59527224291482	0.0170540977475968	0.399233547250446	7.49568521338216	0.126525090638234
3	2	BH2	2	0.998356622029935	0.0784958002902229	0.0146065666114895	0.934458617424578	0.0437451324503631	0.0468563407921307	0.886810539081626	0.128760773918393	0.151108324185994	0.982767011843442	11.1120484485024	0.0382198035180207	0.317961148318081	17.8828238401097	0.299956812131396
4	1	BL	1	0.993778305590398	0.0582645143565026	0.00999563699732645	0.852371478719128	0.099688814062657	0.100248928703261	0.907872470573435	0.0727829068319691	0.0661874982161535	0.9792312503264	9.97498961159125	0.0600978424035915	0.0860178954679783	12.7007926666741	0.278280277860236
4	2	BL	1	0.995697103247246	0.167296642439978	0.0301254858066803	0.885914906342099	0.0838191547336541	0.0869056613610578	0.912162463553906	0.050017302663935	0.0704960014975226	0.987256551491648	8.31488382623414	0.0385753728190988	0.609958625347602	10.6904916589878	0.201011562892424
4	1	BL	2	0.993998925081855	0.0658128739161486	0.0115507207410581	0.707736737754084	0.1032195071932	0.05848408185916	0.866869737952344	0.0625330704951806	0.0680264870521021	0.981556951200594	9.99099805424846	0.0541451773184237	0.426549419711731	9.47665605686035	0.20503282263125
4	2	BL	2	0.886431807883053	0.171051704314632	0.0193157358721634	0.737524269179322	0.0637168985585868	0.0439754540165453	0.865477783467761	0.0493549984556986	0.0671563704628158	0.983911848945199	9.88946509963612	0.0204563264714988	0.942198193506664	10.0449929896272	0.0117038730561506
4	1	BL	1	0.994257545230544	0.0580756840586196	0.0101531047156139	0.841678248855534	0.0838760707454496	0.0931476906392062	0.882342664655384	0.0801555114693561	0.0794390848819418	0.9803747682356	10.1467410337899	0.0562818897996857	0.320678621029868	9.4068946592739	0.190367033208679
4	2	BL	1	0.996213766939506	0.14624499494144	0.0254493513784601	0.870962167648339	0.0535143798578642	0.0723661111386639	0.934629103712574	0.0459599581266136	0.0592217735174886	0.979676394956572	10.4080752593016	0.0469801313421354	0.677144498632684	9.40003904548938	0.134411065114133
4	1	BL	2	0.994772120549441	0.0624728416482446	0.0140867655046577	0.828266571549301	0.0777981267328644	0.0885309593067267	0.904036176553148	0.0726200885386154	0.0728287907008674	0.978235444882216	11.7938095021651	0.0691182207671969	0.174774285715246	13.9643256773251	0.267807984377297
4	2	BL	2	0.995345539086306	0.136851712025971	0.0237222026365956	0.926937046108537	0.05792852308781	0.0628148403322955	0.941214840088658	0.0466929818023858	0.0546515583494512	0.982328171642606	10.2501959234277	0.0446557240571245	0.607854379870798	9.78343870936467	0.162612052580533
4	1	BH	1	0.997209546420746	0.112768807199989	0.0128545769660288	0.962756317864799	0.11729434677554	0.0491679147452848	0.832515825057806	0.095208936570711	0.102142277269396	0.980441110552696	12.5057610662081	0.0495824585590533	0.637315483931856	11.2268819666352	0.174234653875788
4	2	BH	1	0.996421939959742	0.131551250701634	0.0209348291978375	0.977819063083554	0.0822360055211594	0.0397620076059771	0.874154130134084	0.0765387249050812	0.097501652504905	0.984770844924451	13.1010786967208	0.0471286972976843	0.618040525416722	18.5875178993223	0.183930309761086
4	1	BH	2	0.998877585750205	0.070452568684701	0.0140635310545418	0.953752351907	0.178822331396243	0.0854212375273223	0.893381347948248	0.0763983527305451	0.0745661748525119	0.981397130426062	12.004147177254	0.0585077506189618	0.665274118830801	6.63417128725005	0.161723619206347
4	2	BH	2	0.998372399023748	0.129360375560459	0.0226091625097546	0.963440666791952	0.150019852914688	0.0836827871806173	0.880283705639691	0.0670470301546799	0.10895931530778	0.986101065090554	11.0152811910884	0.0415568559461703	0.826176100225289	15.7545342871994	0.146144771247762
4	1	BH	1	0.998362534523682	0.0756124434073199	0.0125587915935572	0.93446851578812	0.183704605732083	0.0864887308627332	0.8889898653325	0.0722354539430328	0.0760744343877886	0.981513262453761	11.8357930261699	0.0550948371952903	0.764002108224484	8.53483747990443	0.155753599662483
4	2	BH	1	0.996157647556717	0.113783460949472	0.0168092747066463	0.959557160235782	0.120342644888687	0.0714943288077873	0.889347512121099	0.0565469566886355	0.0758658481729736	0.985351699936151	12.0122902544341	0.0437932715659062	0.809072700602091	13.8703890102868	0.134272553799555
4	1	BH	2	0.998174614262141	0.0717701912729452	0.0103449543466675	0.965399303391901	0.144509178411261	0.0683594704623144	0.895123583353447	0.0781224182902891	0.0653223655548892	0.981241808732349	10.6452943191393	0.0497266415874188	0.766039218330172	8.50445366262753	0.158446406592808
4	2	BH	2	0.998413005510822	0.114075881117335	0.0164698631354065	0.975127316975067	0.112321135924987	0.0611443854187215	0.905225446489114	0.0607472082487773	0.0724084511440102	0.986286570276561	11.8606495066347	0.0379088943215492	0.783567134134217	15.7208154649533	0.129511732328974
4	1	BH1	1	0.998121448909362	0.146746625194718	0.0280829890282788	0.95594265448958	0.212378060064206	0.102077527405371	0.910281519815822	0.0862951750625773	0.0633025171242292	0.977056117209754	12.812080419067	0.0570829186718711	0.613434221829876	10.6035933493026	0.161900925575911
4	2	BH1	1	0.996902152509776	0.0993784492222703	0.0135695971042812	0.959240030384317	0.177662004381066	0.0903348396141323	0.806810564932838	0.0822638988825151	0.0785760670621846	0.980811207641602	14.2358238481043	0.0511886692571163	0.665764929754812	18.7912147735086	0.0786306192805089
4	1	BH1	2	0.998369481855392	0.126803712217639	0.0222475509416272	0.957436521872308	0.216576464071392	0.0949625261146266	0.849159163218065	0.094191502550719	0.0712225580342395	0.977347664110804	11.6482054506308	0.051065220697392	0.861078381515236	7.18973570680709	0.072373751495879
4	2	BH1	2	0.99806574625766	0.0825570683070229	0.0131465713747958	0.960639319422402	0.18216484743964	0.0903275373147741	0.886200035889762	0.0634881644436389	0.0698845583480017	0.986053082607778	11.489839054587	0.0409007900514214	0.691914850507619	12.7147654910475	0.148548077285248
4	1	BH1	1	0.998011973032804	0.13360994649565	0.0211000258067259	0.956423240073503	0.149975501938721	0.0629434070239786	0.761082162756663	0.119412845959601	0.111749738594768	0.972962072508336	12.6308566773593	0.0576115385930169	0.657044817134448	11.6432793156994	0.175027676464472
4	2	BH1	1	0.995136213365864	0.0796269738105035	0.0121680916045416	0.961296863834884	0.109463390998399	0.0610301900371963	0.761603097998562	0.0843803141976189	0.134084467893806	0.980325258957414	14.6342229487892	0.0507407697578081	0.766744243477247	11.5404411275478	0.137778879139878
4	1	BH1	2	0.998371937168222	0.108547463132235	0.0163276896805529	0.936633448743329	0.24443755620708	0.105043548445395	0.92883265185747	0.0807766855203562	0.0665001359364989	0.970518843867758	13.386309463375	0.0617939452137129	0.572860568931593	7.8740650961118	0.141956113933055
4	2	BH1	2	0.997899495223092	0.0781499849305693	0.0092202183750408	0.950701761604057	0.224129807062139	0.117643412823781	0.92703482177375	0.0514666352853604	0.0608259750357308	0.982829653997715	11.2929254484072	0.0407943191286417	0.750852496117288	13.0576942717482	0.140293779977613
4	1	BH2	1	0.998854611011983	0.0966773523372193	0.018856856512598	0.955963495408528	0.126987343388908	0.0688634662036027	0.891540669946519	0.0825982939253504	0.0792016339867988	0.982200893896992	10.9292241292565	0.0559270705689876	0.398502548260616	7.86661937394882	0.158705081064287
4	2	BH2	1	0.998897380015921	0.149895169584037	0.0201584785063084	0.961663326505275	0.102078932667709	0.0589804823188383	0.931549084880477	0.0499134937420156	0.0548483858161533	0.984657542497124	10.7140291172556	0.0328156545145734	0.576837754417941	16.0229209193098	0.1991057872529
4	1	BH2	2	0.998386043930995	0.118763718737734	0.0264236519812294	0.943556390397737	0.128553737498856	0.0634666824672158	0.919748487596662	0.063962812050634	0.0663141439529327	0.976542011244452	12.4883308088284	0.0575550146706745	0.682738793288179	7.84871974303962	0.13814609326121
4	2	BH2	2	0.996406445213812	0.124438701256855	0.0212031638342408	0.970633115262215	0.0817326622544993	0.0522538923229704	0.821479474256342	0.0692158592035506	0.064635691988709	0.985994565098175	10.0889135673482	0.0349313624373981	0.501473027441071	13.8170130090218	0.106881119339991
4	1	BH2	1	0.987047278202305	0.107719077405086	0.03014875569842	0.794418535462684	0.131325804332114	0.0964165492108005	0.868404379855616	0.102022746289055	0.103266357578197	0.960580856280621	10.7252558140463	0.0716281600893708	0.875230499402878	9.13931855706976	0.190106387306617
4	2	BH2	1	0.604706833724908	0.146438860262248	0.0209781516955068	0.415229149644205	0.101054629318977	0.0948818559176699	0.665856119116758	0.0961303962083716	0.165042174628466	0.898886957060455	12.2840715471774	0.0191760077006757	0.921710668649442	10.1101701364164	0.0136093981429698
4	1	BH2	2	0.998286990035275	0.0910289011449591	0.0191983237843526	0.890345194420768	0.130312427036723	0.0484610557626146	0.816617768072959	0.0939741355796018	0.0896160985023451	0.973836406208537	10.2487185270895	0.0499235869136339	0.535439334311453	8.18200357641761	0.127811063350245
4	2	BH2	2	0.990528473801049	0.130948787369087	0.0210840645776306	0.962323127253283	0.0881854528351561	0.0565710960251315	0.484765145965223	0.0648112447361337	0.0260836028608332	0.983258126467616	10.9505198610964	0.0360366301419109	0.512328236021014	12.3016723430483	0.0645689618312476
5	1	BL	1	0.994765391568993	0.0556798914814358	0.0117075337888463	0.860757342476122	0.0540383749202981	0.07493525654196	0.682510851275842	0.0597704584120466	0.108228517445402	0.989494396076232	9.25316411181206	0.0453793754701405	0.738785737977676	7.00977945972264	0.0671282813226054
5	2	BL	1	0.996069033448114	0.152932229448078	0.0305164540561223	0.894768871049221	0.0329470369824972	0.0549613371196441	0.932416996751007	0.0321210066587579	0.0596597462329733	0.993258308179266	7.90832199175509	0.0338824780617758	0.829817980302597	4.2443593730083	0.0836498311861837
5	1	BL	2	0.998137726003358	0.0435092264476158	0.00950788785956987	0.881016996467109	0.0508547197780409	0.0791168727647	0.817296823410067	0.0364340174221073	0.0785869188889182	0.990496850811182	8.35543129441857	0.0395884075765661	0.56328742337033	6.09391258073574	0.104490193845647
5	2	BL	2	0.996038158462055	0.146877032860177	0.0365688778700407	0.916271176004836	0.033025699394986	0.0521398773029392	0.933539719855941	0.0343835154633141	0.0562850641280385	0.991075327242432	7.47691954453202	0.0326184452990615	0.656284295824197	6.10438830553224	0.121988845256118
5	1	BL	1	0.996904718956297	0.0480202831614203	0.00972050431954604	0.892143997994072	0.0437509383555692	0.0595081403457057	0.727271516114274	0.0505337857006354	0.0958681101094129	0.989217816393023	9.37881267903615	0.0435649339661707	0.628687141637682	8.02532759809526	0.15228067702242
5	2	BL	1	0.995668977290269	0.12418381915705	0.0305333044511083	0.940810093214052	0.0268603032926555	0.0418268839711914	0.875663004056319	0.0388507633299468	0.0790409954522568	0.989516031675439	7.26522181339414	0.0324854115444653	0.782863938964451	5.59415309885189	0.120787683314224
5	1	BL	2	0.99815353250246	0.0387047426478606	0.00901793864591846	0.871539523898488	0.0464392540062463	0.0677426246748428	0.741667758553598	0.0528426616291002	0.0964820527226984	0.985987551688207	10.376357723753	0.0490248957235631	0.424445239506716	8.04573391547222	0.128819356544118
5	2	BL	2	0.996649331207621	0.129814955375377	0.0311695421578412	0.885625508607547	0.034191956123964	0.0538754471211773	0.879969323658763	0.034010756779557	0.0674610684411729	0.991070519565098	7.39929549874776	0.0354114811228433	0.775995969136114	5.12807839831211	0.117235018789793
5	1	BH	1	0.999145486142423	0.0522676401611326	0.00882750882295589	0.955441078988811	0.067348676707102	0.052523185699138	0.895323605994224	0.0542299976766793	0.0807703965750305	0.991127914525489	7.06992178669868	0.025577887551201	0.818028335540914	7.40123125763651	0.0852769782139186
5	2	BH	1	0.998238296942277	0.128096387550914	0.021990820038662	0.962147843828157	0.0470457963296889	0.0364746235628089	0.891504009387387	0.0432644163414509	0.0752320543136847	0.988866761496577	11.0951698359955	0.0387983947032343	0.942639183725838	6.84616669049864	0.0773108831553527
5	1	BH	2	0.998864367661933	0.0412896686197233	0.0068422255167452	0.914364640691671	0.112835012895043	0.0698716473254627	0.875989924599706	0.0577096333699572	0.0819726074472134	0.98521397841216	7.80312186979637	0.0269215260387956	0.863316037614223	5.41635809394679	0.0687102120344395
5	2	BH	2	0.99817989463246	0.108232053029462	0.0205517742525705	0.919801930695292	0.0914110018693094	0.0568622723965816	0.889572278817655	0.0434711481025994	0.0769144898579089	0.979739801441592	13.1229142669412	0.0435643888830842	0.929391724015229	9.22178932447194	0.10638701929117
5	1	BH	2	0.998942762598868	0.0638556075224038	0.0104595692484973	0.958002181853576	0.072942952241213	0.0538294387078632	0.814252595078607	0.0683988013129586	0.0920282581217736	0.98501538996787	10.3611192587686	0.0325910575684968	0.6810278566022	8.42258470429633	0.0924470657904696
5	2	BH	2	0.998305840312444	0.0965737507461132	0.0158949462470651	0.968740343226728	0.0506535653279192	0.0346665134709508	0.836930941899652	0.0480430600537317	0.087085869852294	0.990603985997964	10.8577924592429	0.0350414921173475	0.944836966751561	6.73023628178487	0.0712004718319408
5	1	BH1	1	0.99915061655185	0.0736552451319894	0.0111457116692323	0.910174229011103	0.0896055614905213	0.0665235838275903	0.869186931085569	0.0590018796763726	0.076957239111713	0.987311845340919	9.99598394379225	0.0325936500172336	0.851799601697557	6.92894959539254	0.10466583125636
5	2	BH1	1	0.998133582302728	0.0564698962181009	0.0108514571690523	0.958972062417032	0.0540420486120626	0.0391323252214548	0.865032901384708	0.0436417282418767	0.0731933842167382	0.98952274708897	9.10126950632524	0.0276987501858899	0.81214082901114	7.99715513697726	0.0889968120983883
5	1	BH1	2	0.998854924344912	0.107242121478531	0.0153865015243241	0.951876751855968	0.0737977736301758	0.0447168750888941	0.830456884460077	0.0537610357032415	0.0655028710938736	0.986760738490303	9.87617391056698	0.0308027560574086	0.823662176400053	6.14310268807952	0.0829311062378748
5	2	BH1	2	0.997881229899601	0.0595663820752871	0.0109215689361324	0.947096446457683	0.0535114898142188	0.0414711129506649	0.825481693156009	0.0459084170022846	0.0945608779112743	0.987133639433053	10.5818839885158	0.0381243886271625	0.872011036413484	9.22434284694324	0.107201082593373
5	1	BH1	1	0.998983198340924	0.0511790944299308	0.00781648053684806	0.882022369375693	0.172573747297114	0.106489683865016	0.920662365033832	0.0549552546625765	0.0523637952929135	0.980156221246671	11.4478184566366	0.0396630337426846	0.69524946865193	8.02764258175113	0.107371196333576
5	2	BH1	1	0.997796610537862	0.0570880402163818	0.0108698267272698	0.904438766537962	0.154456653413117	0.0960556291162153	0.900628263809307	0.0461079928230069	0.0779166826480199	0.985072732696544	14.4172207291679	0.0508359681826937	0.909063559455792	8.72371007955419	0.10183951495457
5	1	BH1	2	0.999070078166639	0.0518093506014547	0.00797521762394445	0.923270890607341	0.0997006289255952	0.0695281742322349	0.765461723691394	0.0580085049253015	0.0807623986652311	0.983788698643236	8.52727341567963	0.0269376496575538	0.639854537600415	7.25647089910301	0.107237426044329
5	2	BH1	2	0.998467672791257	0.0506168761799103	0.00895173629108969	0.944774803211404	0.0892393191872795	0.0738964558956177	0.836286965778258	0.0462983933484462	0.0914345291221343	0.98892753034911	9.40977882876324	0.0296391886178256	0.854379716714816	9.12028241361569	0.101302532936641
5	1	BH2	1	0.998721201294305	0.0856268159993294	0.0159632022731398	0.976206357215818	0.0615874913916741	0.0448436938637225	0.805407929093306	0.0521127791500697	0.0869127145257439	0.991729246815524	9.12557193482109	0.0326033523133145	0.840574446974119	5.72437283957121	0.0908494478896053
5	2	BH2	1	0.998023359729233	0.169115129680768	0.0267476490175981	0.988004063597929	0.0393867900788929	0.0255626120228087	0.817011370448284	0.0467371857577557	0.0836018091718593	0.987857327626035	12.3182704186741	0.0415961982635707	0.914955403670877	9.63648595738701	0.0862260455387624
5	1	BH2	2	0.998881329983487	0.0800933110032979	0.0136794744342089	0.969291996025023	0.077158236346176	0.056564023060293	0.844831421533652	0.0462938650838082	0.0820257297296741	0.988143512149658	8.46541267030996	0.0290324627723366	0.795695301116777	5.89010040521858	0.0911909057809121
5	2	BH2	2	0.998279829442604	0.160208070486978	0.0302299994995427	0.975975153171881	0.0495122693670279	0.0394428770297334	0.874405637852739	0.0382926918264986	0.0612902995691376	0.986760189325681	12.3469687127179	0.0432786779233056	0.93831731128587	7.94901536151398	0.0696695103979973
5	1	BH2	1	0.998820585493063	0.108176846029903	0.0194248776366236	0.973775279050924	0.0603196589668273	0.0438337714369854	0.83712224441156	0.0534519975117945	0.0890735802299249	0.988794622734589	10.5669054583294	0.035911806435501	0.892944837900038	7.92312693144732	0.110888621272324
5	2	BH2	1	0.99833386682895	0.145376644069792	0.0292615470393249	0.984087253365241	0.033489515453531	0.0258897177331048	0.906059842615041	0.046549967554252	0.0796803914333592	0.992503665629981	11.7611901389312	0.037548550250665	0.925726405836666	9.489021357444	0.0888992841414039
5	1	BH2	2	0.998667633655881	0.090522889764658	0.0158245900321712	0.937307963461097	0.0972755983139829	0.0564645374317515	0.826493074356663	0.0492741584036383	0.0723813300107033	0.981331474772078	12.1175468479556	0.043508229468726	0.671869528776005	5.95257208197506	0.0720899406864733
5	2	BH2	2	0.997401016950231	0.135727187189285	0.0238072443000505	0.943400332795428	0.0609344805086766	0.0375072722892364	0.905872024334475	0.0382551256176871	0.0618450738075748	0.986450182290002	12.5905362289673	0.0424412881184792	0.915310749819975	8.44365525112991	0.0805592541513791
