# Supplementary material for: Back loading estimation during team handling: Is the use of only motion data sufficient?
Source: PLoS One. 2020 Dec 22;15(12):e0244405. doi: 10.1371/journal.pone.0244405 (PMC7755210; doi:10.1371/journal.pone.0244405)
Supplement: S3 Data — (CSV) [file pone.0244405.s004.csv]

Team	TeamMember	BoxConfiguration	Trial	GRF_V_r	GRF_V_RMSE	GRF_V_rRMSE	GRF_AP_r	GRF_AP_RMSE	GRF_AP_rRMSE	GRF_ML_r	GRF_ML_RMSE	GRF_ML_rRMSE	L5S1_S_r	L5S1_S_RMSE	L5S1_S_rRMSE	L5S1_A_r	L5S1_A_RMSE	L5S1_A_rRMSE
1	1	BL	1	0.99148021691886	0.156738257456992	0.0478711658379824	0.604465172565243	0.0800148121109401	0.160063918102418	0.848751804731714	0.0594747329783991	0.0855545703854347	0.94903720732244	12.3274007502937	0.0870842808844936	0.269956240437564	14.0263850732549	0.298486610041583
1	2	BL	1	0.996920553123283	0.173017031171738	0.035202803363724	0.730010200455676	0.0545809730686006	0.0913350421834498	0.895617018693193	0.0582221255611486	0.0785866718927195	0.979792313410708	6.00575171276218	0.045002349327421	0.0670144855413696	7.8030393549154	0.280957178647217
1	1	BL	2	0.989657115068333	0.165706606490374	0.0440602015511056	0.835770439131474	0.0735905539115983	0.119469283960408	0.908785863947539	0.0553682384130167	0.0640246876091532	0.932930165708808	12.3232525198433	0.0879779759399053	0.494949941192951	12.0091079378948	0.243922734990318
1	2	BL	2	0.995903666129308	0.178462711522628	0.0462982707428162	0.727057903546427	0.0489119013079489	0.0915746772004604	0.902007430333132	0.0534386577145401	0.0796187497221695	0.975832800763971	4.83154560025419	0.0393354881254181	0.376490107721984	5.86970908634169	0.146022044612166
1	1	BL	1	0.990954501796611	0.102174880986763	0.0316291547615309	0.725347810616933	0.0656312833414325	0.147453542220363	0.776922709319708	0.0637532799230358	0.0917205421756432	0.954149953638485	9.40796242876829	0.0635247801984697	0.38895646261757	12.7710058881249	0.241712973513328
1	2	BL	1	0.995642924413843	0.108691184443821	0.0245683553522901	0.722758980956227	0.0617018677690113	0.075131707642079	0.814588960311403	0.0651791929685575	0.0827636678942789	0.974220810500071	9.82636650974242	0.0740560761173606	0.525689916435321	6.67606982761253	0.139574360967789
1	1	BL	2	0.992160136837011	0.100021343817338	0.0294893077187667	0.656521092599587	0.0666305125053762	0.147462135379958	0.716322613314377	0.09893127385804	0.143330546140769	0.939800531991406	10.6104531738571	0.0730145392600677	0.19549582681012	12.459168576451	0.254031433293888
1	2	BL	2	0.996674632915618	0.103010881764782	0.0231402635355327	0.510918016928689	0.0557064239355131	0.104498462759875	0.741063111927972	0.0927924318870949	0.174048185465131	0.978930688247697	10.0898960874038	0.0743561626096998	0.528384805959265	6.57916738724624	0.160563062329689
1	1	BH	1	0.995634080145838	0.124126954670671	0.0218802390155199	0.943836947609711	0.0971229169456825	0.107879233747262	0.923123838822433	0.0782683859901649	0.0890342780296109	0.97051879575392	17.3628391636306	0.0620283392766174	0.950999098431727	23.1525536338759	0.232452602276924
1	2	BH	1	0.995806612827924	0.154862632853177	0.0290532700175895	0.945586477416649	0.0779487239277384	0.0715053912413533	0.888007334043001	0.0882225949927502	0.101517998042284	0.985418361768118	12.1678395867863	0.0560757914333011	0.75864675908718	16.3862937858263	0.286318835322587
1	1	BH	2	0.995928813450305	0.136592525924835	0.0280969065107776	0.973926130769656	0.0869672492733175	0.0736006135055522	0.933471698829516	0.0700945550082216	0.067936168000622	0.972920197229954	16.2572335136052	0.0635034357378409	0.93011291549657	23.3428966597294	0.237039498357108
1	2	BH	2	0.99562864815875	0.15935327284394	0.0255458893909274	0.940177889693695	0.0709222073579326	0.0651280508058916	0.930623501822172	0.0694867760695464	0.0817038183385933	0.980810071921603	14.414468875937	0.0633663593497034	0.65760613556639	12.8579378303698	0.280304056710958
1	1	BH	1	0.997394151676896	0.0860108381084012	0.0169023634746378	0.980004800970807	0.0764967427366385	0.0700320126187023	0.853313428488322	0.0877987183658708	0.0839096962760345	0.973930487879767	13.0286734344698	0.0511328124441852	0.883944283073502	22.2398338395101	0.214212795481191
1	2	BH	1	0.997817483669877	0.100465172284846	0.0168015381640228	0.948492113132218	0.0570295494540399	0.0465115993014672	0.947152869119177	0.0887472963366016	0.0596005356745161	0.985528456286259	17.3872232470832	0.0775740426748248	0.413954516219393	12.0392233137686	0.231380366763298
1	1	BH	2	0.998498257786699	0.0732089687384239	0.0146297262913623	0.970026065041134	0.0862204647628094	0.0878441336897627	0.936712849105762	0.0582046076998073	0.0514275694415654	0.974797140305942	11.0817819516823	0.049628599979369	0.960296531264677	24.801698948182	0.215669718711699
1	2	BH	2	0.998737452665138	0.0832729709288516	0.0135407396662446	0.942646678366117	0.0714814524169382	0.0583485687430634	0.925152147501186	0.0887793199416269	0.0848715120520196	0.984953050324291	17.1886669753321	0.084365383909655	0.430353573995702	13.1098003904483	0.3277296214887
1	1	BH1	1	0.997938111626563	0.0975247556236879	0.0186502059718498	0.967308105297854	0.0933607048256281	0.0871394938988548	0.866059194022026	0.0781746503382159	0.0787097497572502	0.98186291105054	9.6957865569335	0.0427038487127669	0.926261979230407	20.7366644576106	0.197183820328853
1	2	BH1	1	0.998373648238596	0.112871936786908	0.0203578046381026	0.933900371115579	0.0748022523902002	0.0629282867282381	0.810801088740532	0.0917489436159729	0.151995951899224	0.991446797459184	7.47604258172002	0.0416981677956427	0.662632146471801	19.3272359266624	0.332523477929773
1	1	BH1	2	0.998304106731502	0.0969139589014419	0.0189123425559311	0.952768380061045	0.0889849783764434	0.0930443510157087	0.860066226999533	0.0854439915023055	0.0892814007793973	0.981533785238024	10.5477578386972	0.0445209114375263	0.916281834090878	20.7679188100005	0.204429559444237
1	2	BH1	2	0.998442625827946	0.115690872808987	0.0240656067140276	0.941258004776136	0.0689380038944627	0.0668432195921017	0.928040902211122	0.0878913808802442	0.0825319204630346	0.980402062915157	9.01237003443012	0.042798336628668	0.141016216002396	17.7035368441349	0.434062747086824
1	1	BH1	1	0.998268795631816	0.0666338187230062	0.0127969733037586	0.96254983050949	0.0890181639132513	0.0982841555748094	0.900155290098205	0.0924090170703838	0.093061733095817	0.980878438422824	7.42574323515197	0.032962729477513	0.940299668696211	19.0216388259173	0.225241468694256
1	2	BH1	1	0.997771972874901	0.0735111145567096	0.0117222877229792	0.928274660535998	0.0638418849792113	0.0515830466278672	0.932406142779762	0.0839917053871397	0.0941565400231943	0.978515463644039	9.89365708079662	0.0516302537322271	0.669885415519652	14.7133908062581	0.260065421152294
1	1	BH1	2	0.998798900971725	0.0613929333372733	0.0118630099540332	0.977964835881291	0.103738302142306	0.0963697582456801	0.881478429892061	0.0706666293274997	0.0746518016528811	0.980965232513572	7.84157474001944	0.0378546580830853	0.958001706884949	19.2180618205061	0.210209954130263
1	2	BH1	2	0.998096057755745	0.0742503512396868	0.0133118270538786	0.937487210385082	0.0743197926262488	0.0674471020127736	0.931313990123224	0.0768779914905717	0.0672323759781711	0.974696743618388	10.6598009088625	0.0635110609499503	0.703008236455931	18.8951702590954	0.402708710290749
1	1	BH1	1	0.998242641415982	0.0960346959378967	0.0183542012190273	0.932914855186235	0.0819243988088168	0.0991732714106437	0.819446587470767	0.117616630020367	0.104469436575438	0.977580753248105	8.84119861740082	0.0342225868731955	0.944845403943041	21.3205763841542	0.18488288438325
1	2	BH1	1	0.997986228300704	0.103566140137221	0.0213007918899248	0.969636869625851	0.0454497597421275	0.0494715634076283	0.79715624781625	0.125757499528203	0.0931189680402742	0.983113935105379	10.2641211812534	0.0527609583067357	0.831275097866753	22.1291968966741	0.230775618017649
1	1	BH1	2	0.997775248117489	0.122906934476507	0.0233898341877596	0.963600460833655	0.0544372783424734	0.0592488079231351	0.290432160404356	0.0822147683969335	0.05445282229077	0.976971114936708	11.1634594211656	0.049645412454831	0.896426150100709	22.8934854749038	0.233178130005506
1	2	BH1	2	0.997916791722546	0.130512090099121	0.0248658511367539	0.924160749271942	0.0526585652379887	0.0462137867648174	0.668848308347772	0.101864796794725	0.0461716572537228	0.987095801974734	11.5130009583395	0.0630519952648792	0.49821861017572	15.4680516223895	0.128884674406452
1	1	BH1	1	0.998180632982882	0.0659020456785537	0.012695779876182	0.944113670973079	0.075433107301156	0.0589395873412382	0.932260604796185	0.0538406675630222	0.049077425684756	0.979881245307739	9.22564233751795	0.0396520415268636	0.904589574598123	23.1758762194915	0.270379727828279
1	2	BH1	1	0.997522810763949	0.0771927512663825	0.0150322047072645	0.946390398823478	0.0546000340107149	0.0538181512459173	0.8983783691533	0.0654650983583131	0.0671046918782263	0.98283472816469	15.1152982824432	0.0794660958820509	0.17845226575045	17.5790810560754	0.487813678746475
1	1	BH1	2	0.997780350527677	0.0673965968573835	0.0146040731870958	0.951440126173296	0.0538626787819221	0.050403564413514	0.889456978123178	0.0698602604318363	0.0700598137744945	0.98091618065175	7.9177790726347	0.0364979168103708	0.92365045389534	21.4723252896959	0.286725917203962
1	2	BH1	2	0.996765278974813	0.0750427395616568	0.0131993089444184	0.878085279684687	0.0478109619333166	0.0384387226406165	0.9041777661846	0.0848485066417285	0.0947593316165901	0.974743312842625	12.822950080556	0.0674286711687427	0.533657324215638	14.4806232091029	0.390150923706949
2	1	BL	1	0.996120095645607	0.0695292456183667	0.0144087988390862	0.90045246411989	0.055443016665908	0.0683002734849161	0.790636298259981	0.0793242316016479	0.118762152156376	0.966925013854583	16.1263172629344	0.0970568730209155	0.499426776987074	14.2871783848044	0.222294160379345
2	2	BL	1	0.991580521495577	0.0790316071215783	0.0212216322915129	0.880324283684631	0.049850041313875	0.0629589045453145	0.722683731303222	0.0723947649634146	0.110955581896857	0.968613190380086	16.8144416704393	0.100833037950365	0.375865782259955	9.6511353279595	0.17584081507126
2	1	BL	2	0.9973926300217	0.0542543586504802	0.0113894477706519	0.893902758838485	0.0531318187865243	0.0731037907798725	0.604273856049219	0.076726498484216	0.134445309781292	0.97248636525498	17.5688927958294	0.113772937712476	0.623158372866362	11.8994652609212	0.187721827316901
2	2	BL	2	0.993771539649071	0.0677946130180413	0.0174773877222014	0.815265775213582	0.0680906384026853	0.0838307538822108	0.767496528443599	0.0720778579681968	0.121032729511101	0.984675302556895	18.0444672828202	0.104575234470198	0.461417746444739	7.46089457573476	0.154196420891284
2	1	BL	1	0.995497690177443	0.091518854403884	0.0209369058678214	0.674207557555077	0.103564601282093	0.110155882330179	0.727351700009477	0.0534369133930558	0.0776499591474285	0.937100864395672	17.997939964088	0.101832809968377	0.496397465455998	15.037735860952	0.270214473767054
2	2	BL	1	0.99402659091349	0.0881861119478027	0.0153863008144866	0.693062803306682	0.102363864990801	0.107808316780577	0.762466827685093	0.0563217387776966	0.0833986632223529	0.962900303292453	24.7407174463931	0.143511475934892	0.533548488741345	10.6933278495352	0.196670467807444
2	1	BL	2	0.996473234160446	0.0833374985585611	0.0148986641526466	0.909126788072472	0.0635120830946906	0.0814811207146952	0.797711944915034	0.0544745451105546	0.0945130903235751	0.96481712554706	15.5587321233224	0.0901002940260851	0.719388470690854	11.3832278229012	0.203148963936011
2	2	BL	2	0.992362856430847	0.0814955695477319	0.0194795087813665	0.721451262676475	0.0713078048036018	0.0881149997173292	0.869829296648348	0.0612876162035679	0.0704038627789524	0.975665531060028	22.4137136030196	0.131504759720521	0.767718266587098	8.05846662439982	0.157070626322504
2	1	BH	1	0.998543503365499	0.0666568372843659	0.0134473845603623	0.991280663958614	0.057152004507554	0.0492242101635433	0.827765965080943	0.115671344218305	0.0964343262345149	0.982923651699517	20.2877130777142	0.0947537297975908	0.963256620466964	11.4253561096765	0.0953975516211773
2	2	BH	1	0.998186260768944	0.0627992798818446	0.0117979452494666	0.975490834221698	0.0484063661978217	0.0379807679409879	0.842115913415309	0.118529113459523	0.112556509247777	0.973593759952472	25.7475547600741	0.123041849505118	0.835731158526124	10.1867263216347	0.120412534678937
2	1	BH	2	0.997746734097429	0.100762374822299	0.0177654591096339	0.984556283294009	0.0687374589757797	0.0532876297336315	0.920211165055327	0.0861813116684325	0.0845860779541716	0.974600386654299	23.1596379759717	0.104032782015326	0.916239876323503	13.6206921499655	0.129233885074665
2	2	BH	2	0.9965930322856	0.109288372978717	0.0226680166530417	0.964041970066982	0.0639161587710342	0.0424494031006416	0.895805023486104	0.0986117433370442	0.083969993860891	0.972335390729608	28.6118252992524	0.134481119650822	0.777858573760706	12.0062594836073	0.149775394631053
2	1	BH	1	0.996707657223659	0.129436698179355	0.027360446850708	0.98355230240735	0.0587130043512551	0.0532106302846702	0.853962991859908	0.105209195159688	0.088568407717077	0.97504961548296	17.5654946661521	0.0740662014840974	0.921398982099811	12.1790607280866	0.103260823469633
2	2	BH	1	0.996643243163724	0.13114519746215	0.0288055322824649	0.964526180216076	0.0725270164898078	0.0599704895252782	0.679504404479684	0.10530707029605	0.147063470110898	0.973478493035345	31.3150194792237	0.150750415309848	0.760694786748098	12.6875430881925	0.185490807826175
2	1	BH	2	0.91274667549608	0.101037850803863	0.0129846297326784	0.190976416581632	0.0719960582142107	0.008285348437617	0.185069994666097	0.125177151432669	0.0272904668764963	0.547381963239888	19.4972723580165	0.0226232365653146	0.317998460015148	14.4811890108948	0.0356212722989951
2	2	BH	2	0.880382298022516	0.105505482792516	0.0160787124827086	0.239596603912748	0.0699948268235265	0.00772846882259359	0.288277418955331	0.131542999247417	0.0276936453986856	0.579970716726881	32.2714060141821	0.0727991916673397	0.125955832285148	11.9925205175457	0.0182415209485298
2	1	BH1	1	0.999087899539112	0.0553476217980322	0.011212950034165	0.967092505721001	0.0615595311002194	0.0664875065966689	0.708165739172982	0.0732322311013861	0.0976434897665507	0.991654801118276	14.7262539222357	0.0561366847950027	0.861509077826663	16.4833852388838	0.174209368705645
2	2	BH1	1	0.997088390109878	0.0631034413757223	0.0141144159974796	0.904262265829535	0.0474459702657704	0.044054235860381	0.871345125668463	0.0780865557687341	0.0823464477548677	0.982766677941546	22.3278017495647	0.108408076662425	0.767151877565904	8.81180030493263	0.12980748152481
2	1	BH1	2	0.996840664874968	0.0697692029472989	0.0122641055597737	0.977808973621653	0.0495071525485957	0.0466064003280098	0.620936615703038	0.0707478122962052	0.0595096080746024	0.982921730136691	17.7087927544854	0.0631862617613049	0.914357984476434	17.0577348910116	0.170027774872063
2	2	BH1	2	0.995466841957996	0.0716451274461963	0.0139189570341329	0.938270125107787	0.0669053583450294	0.0588730191442958	0.657415621898374	0.0722283112467197	0.068071597933733	0.985350755939532	28.2533646962486	0.128367522121849	0.87512412598781	10.6703768720768	0.11743069010075
2	1	BH1	1	0.99883342274321	0.10513133221079	0.0201517795122256	0.979093525844559	0.0597014256809658	0.0588978867710554	0.840604308718256	0.0728501847228625	0.0843385159405193	0.987873608696479	13.5199445240799	0.0568091256830261	0.944238265804862	15.5674963117831	0.146779543549902
2	2	BH1	1	0.997151596024952	0.105772457766722	0.0207588966093829	0.954804623635425	0.0586777008350475	0.0402629324784186	0.852047668209893	0.0793105786032599	0.0958303031669622	0.975953132622359	27.1096588911199	0.106961663492748	0.847829644501989	10.6918181728363	0.121957487405557
2	1	BH1	2	0.998838225436659	0.0995402434146882	0.020814399961316	0.976059649738979	0.0505961069016174	0.0526768728942765	0.909192804989038	0.0588168263206889	0.0814006874089352	0.988409240189815	13.0601191120797	0.0575852459855369	0.951827101388892	14.2718247090436	0.141364745171423
2	2	BH1	2	0.997146196120165	0.10307492345584	0.0195107633919804	0.933752943040971	0.0620225452213346	0.0552997377905369	0.863967453794553	0.0648326673234714	0.0652902044605662	0.980322758108234	25.6758394440375	0.106334141402345	0.763835133521646	9.77512869070665	0.120515634483754
2	1	BH2	1	0.998194067447494	0.0900205183003051	0.0186644894690142	0.987693061883131	0.0526637113372965	0.0490483168722382	0.864972113101176	0.0777270919066108	0.0764092306904625	0.973777606290529	27.710611021413	0.135192135741792	0.936954711163725	10.5785805006568	0.104276726918266
2	2	BH2	1	0.997633459349878	0.098461800162893	0.0206961033046522	0.961827714528517	0.092884787245668	0.0652413361588346	0.907595504549806	0.0916510074070395	0.0859666493797566	0.98304998379129	32.0598021103808	0.175411719667883	0.719016467719419	20.4246559196989	0.217044148470368
2	1	BH2	2	0.998483463321753	0.0698001480581918	0.0146626611584863	0.988985236544323	0.0481448676188887	0.0443115167711353	0.814890014434715	0.126232666184387	0.117556573095774	0.979346094901385	25.8367856965986	0.127864618946157	0.932300897504891	10.2134097362317	0.0945131902420519
2	2	BH2	2	0.997067946224093	0.0717999137941113	0.0125188331701967	0.971760655057021	0.0603725760256038	0.0441911575454825	0.822208015280047	0.11580770086635	0.115682381425723	0.984203867562219	29.7909557324608	0.148853583777417	0.698081079468814	12.0040583553761	0.139095763496114
2	1	BH2	1	0.998037428172482	0.098465524357885	0.0198548698557212	0.990952588017166	0.0497995213450935	0.0386895772290799	0.884054558359704	0.0715510272949233	0.0562575522774844	0.979730618354657	20.6761799722772	0.0880530535999088	0.900372456136553	13.9941081586086	0.161919189496872
2	2	BH2	1	0.997469824842003	0.100431266222806	0.014516280982108	0.957989668781728	0.0795641927279242	0.0453291761941593	0.855184378843173	0.0676538703607529	0.0814399189822267	0.979703805406565	33.1117647695044	0.146373322702862	0.805977600451107	12.0600116161515	0.148188177042001
2	1	BH2	2	0.998522445964787	0.0920906916676577	0.0219051303434619	0.988321798598282	0.0548310415137543	0.0470777746706599	0.797644316061994	0.0970085068977392	0.121177294473916	0.972159833625977	23.6774107522858	0.109496439475026	0.929002404377472	10.9203020825089	0.118394909242815
2	2	BH2	2	0.997927541139581	0.0983569051939257	0.0167454539994897	0.97662919229063	0.059888467510509	0.0415117306981079	0.840811645327271	0.109007682388439	0.111057596302196	0.98620893317209	34.6325452016328	0.148998397953204	0.829022484709886	14.0712681632309	0.180649439566581
3	1	BL	1	0.993793879550752	0.0984806138877636	0.0184680912778196	0.852456196403475	0.0473212580393094	0.0694552545152897	0.956505729801592	0.0669154414409466	0.048071959995238	0.961029832581288	20.5451828589562	0.10989882222097	0.368297433486551	12.6641941517532	0.199704970428957
3	2	BL	1	0.994426461309037	0.082386336857096	0.0194325275338339	0.844771173973437	0.0430292682470602	0.0661105342316021	0.907866209493619	0.0543463976068723	0.0807422645480513	0.992309142112355	20.938589798353	0.0976312028138472	0.596284672038297	9.01313817656322	0.221352262384686
3	1	BL	2	0.99336730137704	0.0762559163682134	0.0309739059637527	0.89350224343188	0.0587489144641616	0.118581534652303	0.926833634877584	0.0874328220081485	0.0936039993582395	0.975452232106215	20.2394392178324	0.130097485853926	0.430259601980746	11.7536487675629	0.23329531837304
3	2	BL	2	0.97619872980794	0.0612584445446238	0.0196848077574615	0.711414381805272	0.0307001124167359	0.0691762743072775	0.90376709400918	0.0801474612148239	0.128246212602563	0.988394913344755	19.7674363580018	0.095571356418012	0.497418342868933	12.0094048342951	0.303457463915841
3	1	BL	1	0.994871758194059	0.0790808971868578	0.0204701936479842	0.832529802594768	0.0612855775110443	0.0773319098375014	0.93891064238771	0.0651034550176602	0.0607351013228441	0.967172568973815	16.9987383558656	0.101475308643868	0.416955986461885	9.53465003174733	0.178089911108741
3	2	BL	1	0.995049287285611	0.059362940293724	0.015017498833371	0.802954988065438	0.0398915612226761	0.0586589926272562	0.922161084850279	0.0714074818925346	0.075669997449915	0.991164480198572	23.9405131770988	0.0943159049902483	0.537819919980678	8.89825621393293	0.126855068129466
3	1	BL	2	0.995356309083451	0.0869159884708151	0.0232589369446016	0.895255082053838	0.047642648539912	0.0648481481612675	0.979990646244769	0.0680444763667562	0.0411777102400507	0.963654349166305	17.336584175518	0.102784710191908	0.700573303348813	9.35665266837254	0.152013189467066
3	2	BL	2	0.99478134617299	0.0690243628483054	0.0214351553599678	0.737371822158285	0.0539505231710757	0.0972425598532126	0.925240279245269	0.0554699550395233	0.0815375322414694	0.991081451595544	26.5514273098162	0.120910616337314	0.563355949470669	9.50964203297204	0.186655352930562
3	1	BH	1	0.999070923866801	0.0557758456242902	0.012479215781205	0.967202176461597	0.0494378933134566	0.0568310662888806	0.950069484553291	0.0894437165736406	0.0685202194058907	0.976302015409547	15.4231303635846	0.0652573616155727	-0.234213631538359	17.3776506536115	0.221108488464217
3	2	BH	1	0.998754411993579	0.0423163405881473	0.0084163805472234	0.900081813711274	0.0397372425826353	0.0460736281974397	0.95124267485061	0.068638166317468	0.0735785031066089	0.992093262850761	26.3869152500577	0.0818083915931578	0.710096744439646	15.8114051348245	0.197708921338583
3	1	BH	2	0.998890788722622	0.0646008169373377	0.0137113704734923	0.959931356136123	0.0540781916450952	0.0626114036628215	0.961273217553661	0.0618408335588466	0.035556824349532	0.978256341808055	15.2001041007857	0.065381276080825	0.00112306757115383	15.0954538785568	0.136744462231465
3	2	BH	2	0.998625750712611	0.0574626376886924	0.012391976303461	0.960020639083659	0.0400202131476259	0.0475806651667281	0.949903087653927	0.062466636707847	0.0597443835426899	0.992162325609274	25.2544600444439	0.0821958899117334	0.795655575470899	13.1037522808835	0.165849196233594
3	1	BH	1	0.998419941579684	0.0783959167117181	0.0152428226804	0.971422892923366	0.050481320257615	0.0544962087230565	0.972017475167507	0.0646350508028598	0.0486606543025729	0.984873358678757	11.5047809637637	0.0515922995357652	0.704425687775261	10.5654208494772	0.182755006026598
3	2	BH	1	0.998520833121623	0.0505482318640413	0.0103650865746276	0.929737953519755	0.0311299840706628	0.0382968189583379	0.943043934137722	0.0554771250934026	0.0550286768482336	0.992147266182753	26.2263483532548	0.0896105257012674	0.789996800421428	16.6451234013035	0.192792123987029
3	1	BH	2	0.998121200836209	0.0855001625525257	0.0170394805331905	0.959126538182725	0.0508294939933055	0.0511606289975713	0.966103458499019	0.0853026311351256	0.0692802932387681	0.978950196757087	14.7081687709392	0.0665778743469303	0.453733002544939	14.1903611212188	0.217003918905936
3	2	BH	2	0.998313302206381	0.0683744688708029	0.0128631554026082	0.936938647457504	0.0489015501725577	0.0435477899532668	0.935077102628633	0.0656058477868221	0.0824658169668979	0.994376307101265	30.7012666870036	0.0965366941505807	0.870100471580994	15.111157757959	0.174149826440802
3	1	BH1	1	0.998243236991409	0.0765743374224558	0.0174472826904845	0.957863977376851	0.0752299791614895	0.0880633974584288	0.914372111700162	0.0803091159398742	0.0587751509630078	0.987438283258981	11.1607326716691	0.0462949080859485	0.307842486512796	17.0000501799466	0.21234546914155
3	2	BH1	1	0.997319860867598	0.0648186519486538	0.0138777253470304	0.949317973379568	0.0301656994532898	0.030892479901624	0.8845730321588	0.0732999551216118	0.0582556602465812	0.986582285689529	23.5661408735558	0.0844281275868852	0.58012524104664	13.8854461089825	0.175600135745089
3	1	BH1	2	0.998608471031436	0.0695367875876334	0.013598691066412	0.936895517994839	0.097131669242633	0.105659194269221	0.952655884416579	0.0708876615877269	0.0484549115804058	0.989375656971866	10.4430901655826	0.0439548631232018	0.14417150951398	14.5177516036139	0.263300150416187
3	2	BH1	2	0.997530463063029	0.0666596818524662	0.0137745015716157	0.951713196467763	0.0398355133754171	0.041526037088167	0.931578896819909	0.0508975900141925	0.0624053018991342	0.984514114577163	19.9007205935226	0.066921327033693	0.680551840865694	14.2735011479738	0.185107966378642
3	1	BH1	1	0.998650169534818	0.0796352647832952	0.014660351140014	0.960180045217442	0.0609326340846294	0.0628578483178087	0.97277326675716	0.0880956390851742	0.0572430881686438	0.987082127471582	8.98600764956514	0.0365837195167958	0.695420094230634	15.8851440318034	0.201779774024837
3	2	BH1	1	0.998450386248341	0.0646063375945014	0.0138130616316653	0.941712527458801	0.0396391032421507	0.0456854674836091	0.935224637434066	0.0782456142562851	0.0838236365607339	0.990526159950587	24.7699808611455	0.0878116535209923	0.704907592213213	19.4720870577109	0.207445183480744
3	1	BH1	2	0.998634400005663	0.0859182759991963	0.0167704434206363	0.964456950051849	0.0661313840672118	0.0732681738822091	0.967627715322787	0.0687428588365825	0.0430254794349614	0.983976567488042	9.05493250988826	0.0373618242669049	0.232667578983734	14.2713504995464	0.210734493752762
3	2	BH1	2	0.998460146459272	0.0713266363482867	0.0145535258888259	0.963125552505888	0.0342444226990659	0.0356171300716982	0.962940115281211	0.0603488918149153	0.0637484552042532	0.991774410274335	26.7442151396969	0.0940143275717138	0.671674439287079	18.1521350024093	0.243377220686363
3	1	BH2	1	0.998564878220192	0.0614511011966547	0.0130132802663674	0.956706699991009	0.0558856339739311	0.0496831429982335	0.959157462246225	0.0980230768163721	0.0645136798555036	0.968278628892075	21.3963885224711	0.0994704607550301	0.305704783903497	11.203355643084	0.167556847840259
3	2	BH2	1	0.99817772281072	0.0609042219614768	0.0126882411718141	0.941885108615341	0.0328913237885123	0.0358872312754042	0.942205407495218	0.110073176939618	0.0790673415280836	0.991652978807145	28.0457032384093	0.0905536511628418	0.790141566731253	19.0651366291033	0.238919480695859
3	1	BH2	2	0.998425887184679	0.0549725026375477	0.0136104339967854	0.96960634830153	0.053323214612032	0.0569278556641606	0.975355944893715	0.0640531121552729	0.0514380136188861	0.974834192614559	19.6996542479072	0.0907052877992551	0.130386431556333	17.221883805471	0.281213091740817
3	2	BH2	2	0.998419983806483	0.0466763693348191	0.0105431597333334	0.924190571546138	0.0401826489874374	0.0556782114653766	0.950198670944547	0.0567372889211449	0.0626169853590868	0.992958553756213	26.7875734133929	0.0890998489265169	0.784841248232088	11.6420410302183	0.133249385910263
3	1	BH2	1	0.99743000615251	0.0835842341413898	0.0164571416146777	0.974681489963128	0.0464193501357389	0.0386121286740585	0.955335757686469	0.0960652731018284	0.0653703437445376	0.9722960929066	16.8879187101703	0.0733291104426239	0.384044876824663	16.4810605499161	0.283780877045066
3	2	BH2	1	0.998489771336159	0.0670605745379842	0.0120116685768227	0.951510455915311	0.0445082908942884	0.047220052637754	0.921419838648562	0.0804864196606225	0.0958483220877499	0.99031247841846	30.2102626701318	0.0995198595706103	0.832929149636525	10.5274851053602	0.129066756623636
3	1	BH2	2	0.997856971215335	0.080746604279687	0.0187527856799685	0.977450898203475	0.059756629634511	0.052662677143387	0.987074318633911	0.0503587921337084	0.0333188122656719	0.969818187112468	18.7922001377112	0.0852496597292046	0.463076914636723	16.6414184856613	0.28090253148898
3	2	BH2	2	0.998091984254489	0.0702947140009343	0.0128101337205477	0.936921059498484	0.0388237040736492	0.0426311903258258	0.967218090745461	0.0405095897503179	0.0459574075548297	0.989650401516619	31.0045927528337	0.10096413645337	0.63671941806633	15.2209393453659	0.248643186976901
4	1	BL	1	0.972793522425479	0.238610102534499	0.0414948234082705	0.934997660905329	0.0614499614383416	0.0542244437019299	0.897219842845933	0.084743338560649	0.0736047689453533	0.917157348778767	21.8136886086662	0.11722061729372	0.323994848666672	23.2803482624762	0.437858754726637
4	2	BL	1	0.990003920153948	0.193301188534023	0.0347976981774089	0.943111578811219	0.050953494154641	0.0483031201383797	0.856653898314604	0.0711903015906499	0.0957419886792991	0.975631463482908	7.22548791491885	0.0331808175863308	0.512375911945922	12.8102577373194	0.225468523700674
4	1	BL	2	0.892248190486069	0.241405422840817	0.0300994398874277	-0.0357755926587757	0.113278687106899	0.00756675728499039	0.135230923180697	0.0973797390529687	0.00948052836743487	0.672874184261457	25.8312422245004	0.0409459881711769	0.104075640532474	19.6908762016319	0.0181647319950805
4	2	BL	2	0.879657936560655	0.202028990191342	0.0229189062025641	0.897449337889715	0.079389261816226	0.0649420532088523	0.826424698267053	0.0585754048783894	0.0737674989803681	0.97803069604763	10.021622782442	0.0207657582471748	0.930912634386849	11.5345656511099	0.013451447937368
4	1	BL	1	0.981485281058926	0.181789033893138	0.0324221076445479	0.893386757974731	0.0652227061959926	0.0705266950418302	0.873512341150979	0.0889557483260394	0.0829865668846021	0.929085137754496	18.1744905786412	0.105810553703995	0.444424948755616	21.7180637459888	0.378508286356525
4	2	BL	1	0.992511416355143	0.166981753510732	0.028766609487917	0.899076432662595	0.0526452054135699	0.062397533935749	0.878488833950338	0.0746325969894368	0.0875912548757448	0.967561549806323	9.21951703305689	0.0412987814643894	0.517202879509543	14.3526549072729	0.189137059574241
4	1	BL	2	0.978701369448817	0.183055001158357	0.041271635418441	0.834852299472342	0.0813637271002592	0.0936874944771644	0.889579734211663	0.0784575688735888	0.0761490279847806	0.923595034279404	19.1519425682617	0.110856537862747	0.352944093348291	21.4588091263591	0.381716685829575
4	2	BL	2	0.990531327259015	0.158162552052701	0.0272912195592985	0.925316281342195	0.0610198277089646	0.0649257470421628	0.911308739105786	0.0662426246620268	0.0756321385703376	0.973271683253414	8.85398005190145	0.0380980176651493	0.396199034880697	14.1315922372122	0.221005330203904
4	1	BH	1	0.99432457968684	0.192620573115359	0.0214598689483103	0.976169626125882	0.0928279022562802	0.038419213558228	0.865776850386748	0.0864973650811212	0.0885307320698032	0.943002276309192	24.0349494714247	0.0868939993019048	0.483323233126709	23.5590639748125	0.270109729849971
4	2	BH	1	0.995756493266842	0.165331053490659	0.0264108695771547	0.979051629452602	0.0722821406701601	0.0367435809272614	0.862553394843755	0.077369991030227	0.0873280889145445	0.981028270864003	12.8131859091596	0.0431510826418948	0.658094655434675	19.0603753755864	0.174906682151314
4	1	BH	2	0.997821159971461	0.17590541782861	0.034436310719557	0.988767159642674	0.0859248183143042	0.0410686559057514	0.904280064243124	0.0707486150451062	0.0638416224914294	0.965667873932689	21.0965733421777	0.0967931143877688	0.501002809988067	14.848216291757	0.264267833368039
4	2	BH	2	0.998330941074532	0.15350540291542	0.0268518618642531	0.989367811467828	0.0605549835230704	0.0338332264890931	0.875816147115846	0.06143830655383	0.0987769611387072	0.98701213530774	10.6888739237432	0.040046447363508	0.846746432807296	12.5584822804168	0.114436693651584
4	1	BH	1	0.993390568771423	0.146523904286982	0.0242553625479205	0.968851220189695	0.114256390428323	0.0585373476152749	0.870491289652323	0.0852694513899468	0.0842832870251483	0.945134959886781	20.1491821133846	0.0717504733026144	0.602612795796933	17.563452284128	0.264671313803501
4	2	BH	1	0.994665734901169	0.126545396416677	0.0184619652060643	0.978454384329913	0.0764354230071763	0.0504646306049281	0.861523657888872	0.066072563504278	0.087753355866638	0.981030099692292	12.7171248310838	0.042709846765581	0.814711243331311	14.3813428817792	0.125694317691078
4	1	BH	2	0.997069300177592	0.141857489893024	0.0204304278156067	0.979367168367419	0.101622202388225	0.050893125562778	0.901983110764133	0.0746254760981219	0.0604946552701939	0.966763474105947	17.6656507358568	0.0869900717026449	0.641065297347113	17.2289034684596	0.262989215210701
4	2	BH	2	0.998423403173834	0.125016093280947	0.0179577254368959	0.983135702045035	0.0704907379206543	0.0390459286600747	0.917150396647958	0.054295188776613	0.0663769956541735	0.98304046431027	14.4051932776485	0.0445631994374901	0.812217200662061	14.7639397037583	0.123683967171923
4	1	BH1	1	0.997493113110013	0.194832042501149	0.0378365375414393	0.984958825273647	0.0894727106458824	0.046571008576283	0.834897944382236	0.119144881511454	0.0785886776057704	0.955905613065686	21.2256373245613	0.0875287037850807	0.224171670303855	24.7264709132378	0.130068790692356
4	2	BH1	1	0.997845077415795	0.162207341954747	0.0221299902813078	0.984334976777553	0.0791531403977122	0.0442230148750889	0.792156992374063	0.0915605134906056	0.0909860416373938	0.980556784723219	13.1483243489549	0.0464952386456069	0.67043456228761	23.3585301109919	0.100203249872
4	1	BH1	2	0.998212605659319	0.194825250551099	0.0339601878074147	0.98296050406647	0.103060881645059	0.0500473160772764	0.854752722405506	0.0913672813345097	0.0687015720303772	0.962162292918064	18.2441011672806	0.0762340159745378	0.768059924938666	15.8488294563643	0.148462303533599
4	2	BH1	2	0.998449351524155	0.161732608423551	0.0256904666269889	0.981320732315273	0.0777087263679098	0.0403496961487376	0.887512514636671	0.063774728880046	0.0740437705717932	0.979192047089742	15.910703174104	0.0547578022762898	0.627008264653158	15.9484257969362	0.183460065148645
4	1	BH1	1	0.994088658348919	0.149754728702684	0.0230069386625536	0.978451953202815	0.104089979996632	0.0439482475388351	0.866262648795638	0.0828188939892696	0.0645633053722632	0.935306501600988	17.4382785969267	0.0593110062223211	0.574201011789711	19.3379720306056	0.269220958535902
4	2	BH1	1	0.994077232530971	0.122362953949569	0.0185648133284062	0.974236900158272	0.076294144097283	0.047244767907156	0.820783406731781	0.0664105281143354	0.0779301741737352	0.973107113723377	13.2960037304296	0.0457127483217912	0.64606306691649	16.0007258428019	0.172290857325573
4	1	BH1	2	0.997383277412663	0.151431125647042	0.0230773984473898	0.979246592441017	0.0978086560872126	0.0431126255801205	0.946621310024465	0.074202156089177	0.0561060997805894	0.966183464329926	14.9387894905735	0.0668326147580641	0.358226816235568	14.5536372121084	0.205150946150664
4	2	BH1	2	0.998263042689922	0.121055638742082	0.0142304287086787	0.982613875257983	0.0637881290028564	0.0382661991068361	0.925374379069911	0.0558477754925164	0.0658146290162983	0.978528570831383	13.2059660123321	0.0465649285955293	0.695129623868858	13.6080797779811	0.14611890278772
4	1	BH2	1	0.997836551812189	0.118402525587077	0.0235500595845202	0.981128135819447	0.0922210233432546	0.0505644089484847	0.90486907499992	0.0738256303717316	0.0712065560191665	0.961213573502686	20.9042363180477	0.110106608500381	0.574645653190141	17.9892753686745	0.239488633703955
4	2	BH2	1	0.998495774792913	0.105694836711706	0.0142519303373164	0.978591251393572	0.0780703209508596	0.0447612302347173	0.922258568806308	0.058549301699933	0.0585451306650629	0.98454542112168	14.8504070821528	0.045684006058525	0.589062499002674	16.0862641799683	0.176403790590815
4	1	BH2	2	0.992174685438952	0.1310256150719	0.0281338025467675	0.960309376045923	0.0804038790097251	0.0387313173130797	0.850052490918794	0.0779700039566881	0.0602043513238876	0.935635116354876	16.1778213310336	0.0556653612420514	0.39105224059386	17.7290328267032	0.105662364400741
4	2	BH2	2	0.994588019449717	0.112098293273284	0.0188551866744571	0.95140903564226	0.0765697158048637	0.050333360798964	0.826437650354788	0.0755204135198692	0.0709157754710376	0.988145848878186	13.706548489054	0.0445509609224015	0.50079457100476	14.4877716007384	0.10393797539629
4	1	BH2	1	0.843939250104789	0.146170337576858	0.0377234740936288	0.419604596688979	0.103968065850595	0.0315139040894358	0.19898976740803	0.163203544476261	0.0147239304230548	0.348761651228532	25.321775753577	0.0535286094390415	-0.222645331641875	31.6379589065839	0.0226793046821372
4	2	BH2	1	0.616412343979944	0.130053143018025	0.018585949955592	0.355663576537281	0.0760139526104357	0.0850516019993415	0.624227298040576	0.0876765925155656	0.136682624509669	0.894997210659163	18.2581321108411	0.0285536497089473	0.912550788734847	15.9004542036821	0.0214116551341845
4	1	BH2	2	0.981651958916341	0.112499086183724	0.0238902105864123	0.901092596758238	0.0927834182536366	0.0340194355181836	0.572939029019267	0.0737258465157098	0.026077050874384	0.826264600403146	19.1343440760537	0.0642398743749861	0.23980293258785	17.3128070909376	0.0423075426118873
4	2	BH2	2	0.990075325966903	0.0975031894730492	0.0156976818586148	0.897199998582073	0.0704001819271719	0.0349251743863971	0.530447056080465	0.0643064430425061	0.0295851179027051	0.987085357445363	14.5130503078501	0.044530904983945	0.546744192193035	13.4011383401764	0.0719064725891339
5	1	BL	1	0.990278113226067	0.181676981182226	0.0385107561599979	0.854513402097104	0.0545705685863312	0.0811043409231994	0.680771593102929	0.0650325569468114	0.113538211086689	0.971813717244278	13.6852353578391	0.0687502750512819	0.65751857835077	8.90096292832925	0.0837060371352539
5	2	BL	1	0.990500248124322	0.175753602713306	0.0346408215933084	0.743922457330617	0.0586576926150756	0.0969383094774064	0.816929875403375	0.0621807277298027	0.0979768167598199	0.974143614998431	12.7952655447667	0.0497452258841508	0.566275333601785	10.3933919482374	0.17684793552323
5	1	BL	2	0.993273975457674	0.172249653739872	0.038445791087126	0.87127749699349	0.0623306268164026	0.0934137276203381	0.791861170676131	0.0492722954231633	0.104834316827834	0.969863351678208	12.76314107126	0.0639587684087724	0.530127383121741	9.29233082465514	0.152696386218793
5	2	BL	2	0.994306531900791	0.171874359865285	0.0426886435878932	0.84016511945436	0.0530289233734076	0.0820339453326465	0.909618769687823	0.0434286312180876	0.0680117739514033	0.983341119572711	11.7383580930735	0.0509652240748637	0.570976122114423	10.2675718519525	0.15310263525629
5	1	BL	1	0.992518479478403	0.125611732926968	0.0256401310305694	0.877577555932723	0.051009826137831	0.0787265385629012	0.687826462540302	0.0621373739605466	0.107253379380353	0.968194074016766	11.913731339516	0.0548003972695136	0.459819420111115	11.1825521858254	0.160207564976768
5	2	BL	1	0.99344180629402	0.12496928979858	0.0303761926806104	0.914604804747121	0.0415200652780586	0.0649190676061992	0.774805354413749	0.0582049198916724	0.0879535809148764	0.980729534290423	10.2434992135645	0.0460793936020792	0.637825355043207	11.9844133004019	0.179922951038028
5	1	BL	2	0.994323885851816	0.123574554520082	0.029104639085421	0.833918147066035	0.0611459872203707	0.101512304732042	0.751662845122253	0.0591362207252737	0.104648408541821	0.967333358827429	12.4748734792287	0.0595965011246032	0.40324336351188	10.7936530336576	0.158147152494247
5	2	BL	2	0.994500675451949	0.121943642720649	0.0292097265076345	0.792302074031481	0.0578433110828637	0.087910442856095	0.804975617320193	0.0553658630721195	0.102500007746986	0.981704848853235	9.88488558054157	0.0479525780851665	0.418176417643548	11.6648387025663	0.180675729098658
5	1	BH	1	0.997990940640238	0.110596122968457	0.0189902533129598	0.970268424782822	0.0601320511515725	0.0489974959158684	0.902226536836719	0.0478941030098906	0.0662402226073946	0.981252173639178	15.0713290986898	0.0532614136202968	0.792359094000181	7.86724793496464	0.0869587002322362
5	2	BH	1	0.997904268427543	0.108837963526614	0.0186302033899198	0.977367675721841	0.044531441645397	0.0347765755714833	0.90706880141957	0.0390116431196363	0.0716701193498224	0.990994875779222	7.74700150985108	0.0263462803613957	0.927936304013723	9.20334227642998	0.0958276494730115
5	1	BH	2	0.997698909670181	0.108265528311662	0.0182064890300122	0.979154580923067	0.0513019419301057	0.0420736902592571	0.881393153647184	0.048705086997988	0.0634658815460191	0.974620279239171	15.3335243953081	0.0533993021855708	0.795265865600145	10.873602748473	0.131220712877811
5	2	BH	2	0.997948710057522	0.102683031508287	0.0194513539715243	0.973510304798239	0.048241724010159	0.0386600722867704	0.873177840267018	0.0440789334223937	0.0738250666660513	0.986347434459301	9.14045738713589	0.0290873607438494	0.900621327233411	11.0628222763409	0.123559168138656
5	1	BH	2	0.99798757157378	0.0776509308083225	0.012920126854357	0.976117494296117	0.0542644658273068	0.0438388513382036	0.879706079065656	0.0544216029033229	0.0681280196261319	0.977085808014781	12.7148709240888	0.0384166553218051	0.669527923519057	9.58674800621032	0.105228640863789
5	2	BH	2	0.998074359986451	0.0760382557770402	0.0124979599010224	0.974092209943711	0.0475397208242989	0.0349514639737627	0.826774960377401	0.0474132565365171	0.0939464886780656	0.989693010008283	9.98753567609011	0.0309462521659995	0.910293455758709	11.3718213564179	0.108455976611552
5	1	BH1	1	0.997994046610861	0.125961177274163	0.0192590812321277	0.958179520903914	0.0627116038497612	0.0475709805578928	0.888684708150266	0.0550828246110087	0.0721300062328626	0.978172064281202	14.9718551049046	0.0481170726022993	0.835855028644559	9.21999857526617	0.123865928976714
5	2	BH1	1	0.996946953087547	0.114940664208199	0.0223436950507761	0.969674069406276	0.048123862581179	0.0391631287753696	0.850731629183652	0.0443258245745947	0.0781928344356284	0.983187564080837	14.9803575391441	0.0467135771877403	0.769544867139665	10.6081618218287	0.117453094936241
5	1	BH1	2	0.998318393498502	0.112083047882881	0.0159716704206351	0.96103248374378	0.0622750708242117	0.0463567996076538	0.867318468631937	0.0520390355862588	0.0619764782808171	0.983258038829047	12.4636712685479	0.0373149467616097	0.77765252330007	10.9980014559632	0.11952676601945
5	2	BH1	2	0.997704562748165	0.0928533961004267	0.0171321472747049	0.960448087702812	0.0533097728726271	0.0536999769307964	0.821317616076668	0.0479068545972942	0.0925998947088176	0.98304163445691	12.9023333877887	0.0460770168543815	0.840472600986232	11.9396279785609	0.137259962580886
5	1	BH1	1	0.99833188885186	0.0818312189250938	0.0125431046450721	0.974246924980373	0.0660827284676591	0.0427030142635266	0.932755872003744	0.0547316161951147	0.0501892498038693	0.983445423729012	11.3681300863759	0.0376944797904809	0.688835625558262	10.6294782659863	0.13040801317859
5	2	BH1	1	0.997575081176182	0.0735086320205113	0.0139262851803071	0.982155346393044	0.0523187579331932	0.035586558566437	0.890460502095787	0.0475909191082048	0.075157398217807	0.984346008911451	11.8811119358568	0.0409793340138664	0.879023548814375	11.5820775094078	0.122542606302248
5	1	BH1	2	0.998080646108925	0.0859112373418821	0.0131239999018945	0.96907375916968	0.0574891860985419	0.040172410225771	0.821014485051206	0.0543197636559762	0.0684004914044972	0.977729861355746	13.026862012253	0.0412334134854342	0.611427779296666	10.2259280655924	0.146175064301138
5	2	BH1	2	0.998029596044633	0.0717825719673357	0.0127059549640039	0.968538449798144	0.0516658999277723	0.0423159760129735	0.838795863355319	0.0482596481516139	0.0921918135504259	0.985268920056572	10.9890350409098	0.0347888234398744	0.861653226656197	11.9495359152436	0.120783881231727
5	1	BH2	1	0.99757345446104	0.109168353464137	0.0207292920274108	0.981400836217783	0.0581282529563033	0.0430510326187177	0.846585530955385	0.0491013338518743	0.0807118059550266	0.975640797929322	17.3322220327569	0.0643660732342942	0.728678311317809	11.6642016783726	0.133766463612319
5	2	BH2	1	0.998146205112546	0.105013491615462	0.0162716180688054	0.982618305431154	0.0497859148621602	0.0338762387591024	0.862819915621651	0.0367828259292342	0.0722527523507045	0.989667297222954	10.0451506694826	0.0327313974116381	0.915136817596217	12.1568616629221	0.101687197684079
5	1	BH2	2	0.998192136500581	0.103606323356819	0.0179123158456965	0.983847795610816	0.0616422051537173	0.0472146126387657	0.831493579121961	0.0553754007575451	0.0795401992524671	0.971058677300754	16.0179210478883	0.054470235555505	0.659892330077257	9.89789097787271	0.136139834394212
5	2	BH2	2	0.998395540247234	0.108508404599679	0.0202743857783174	0.978113004303237	0.0563927773194673	0.0493949473469464	0.852397256667869	0.0465275137775847	0.0735634395483138	0.989531948716706	9.13455598894798	0.0311591546323485	0.933885753550973	10.498916202396	0.0887579078029496
5	1	BH2	1	0.997142136556696	0.0805990978435444	0.0148234153838218	0.983099687249516	0.0492786997437008	0.0374165665519406	0.84192437815236	0.0549907971473418	0.0916260910660141	0.970376851248642	14.3713128901935	0.0496781647407452	0.801451933746813	10.9685703101222	0.124925531632351
5	2	BH2	1	0.998243766216753	0.0783193653707878	0.0154730477279482	0.986387409758453	0.0414711837979882	0.0341997818338737	0.898575413098371	0.0479388844949499	0.0836306352777048	0.994510253991982	8.54986052047276	0.0261981548644412	0.929368967647844	12.2879438298386	0.10459208521523
5	1	BH2	2	0.996974767059565	0.0832737728464108	0.0146774280670104	0.978921046225063	0.0605566256780903	0.0454797412108511	0.860418329033588	0.0469113333275849	0.0681623689329338	0.961334669526565	16.5315298058767	0.0576496882799878	0.653793368134816	10.9110299259927	0.13214028198295
5	2	BH2	2	0.99760486119004	0.0825432496805246	0.0144711605738476	0.976785764731568	0.053299448448024	0.0422843264822117	0.871505721213099	0.0466031575679819	0.0750190881334891	0.989348315015045	11.0552279667556	0.0357352875156176	0.908385462446765	11.6602586458025	0.0994172734034045
